# Supplementary material for: IW-Scoring: an Integrative Weighted Scoring framework for annotating and prioritizing genetic variations in the noncoding genome
Source: Nucleic Acids Res. 2018 Jan 30;46(8):e47. doi: 10.1093/nar/gky057 (PMC5934661; doi:10.1093/nar/gky057)
Supplement: Supplementary Data [file gky057_supp.zip]

Archive with 2 entries (2 files):
- nar-03663-met-n-2017-File008.pdf
- nar-03663-met-n-2017-File009.xlsx
