# Supplementary material for: IW-Scoring: an Integrative Weighted Scoring framework for annotating and prioritizing genetic variations in the noncoding genome
Source: Nucleic Acids Res. 2018 Jan 30;46(8):e47. doi: 10.1093/nar/gky057 (PMC5934661; doi:10.1093/nar/gky057)
Supplement: Supplementary Data [file gky057_supp.zip › nar-03663-met-n-2017-File009.xlsx]

## Sheet: Table S1
Supplementary Table S1. Summary of all 11 individual functional scores, with associated weights estimated
weight of 11 scores
			original matrix with missing values				scaled matrix mean=0, sd=1
Method	weight	number_variants_scored	min	max	median	mean	min	max	median	mean	percentage_variants_scores
Eigen	0.406516	645284	-2.67292	12.8639	0.06403	0.212475	-4.54549	19.9302	-0.233851	-2.2788e-17	0.905968
DeepSea	0.382117	712259	0.314015	19.9316	3.63444	4.0193	-1.94965	8.37273	-0.202509	-1.68942e-16	1
FATHMM_NC	0.333843	703152	3e-05	1	0.16118	0.285396	-0.972911	2.43633	-0.423494	-4.09541e-17	0.987214
reMM	0.332089	684352	0	0.990099	0.291089	0.352538	-1.06224	1.92104	-0.185153	-3.26112e-16	0.960819
CADD_PHRED	0.310587	703274	0.001	25.7	4.117	5.31954	-1.15323	4.41914	-0.260749	5.58528e-19	0.987385
Funseq2	0.308171	600891	0	5.37265	0.306886	0.519413	-0.914533	8.54512	-0.374197	-3.72835e-16	0.843641
GWAVA_unmatched	0.300856	701517	0	1	0.61	0.551084	-2.08127	1.69541	0.222506	3.34566e-16	0.984918
GWAVA_region	0.245006	701517	0.02	1	0.39	0.39739	-2.94156	4.69704	-0.0575993	1.38756e-16	0.984918
Eigen_PC	0.223248	617918	-2.89581	38.664	-0.0868605	0.470281	-2.43454	27.6238	-0.402956	3.40732e-17	0.867547
GWAVA_TSS	0.217017	701517	0	1	0.44	0.444935	-2.13024	2.65751	-0.0236289	-7.25165e-17	0.984918
FitCons	0.167586	676302	0	0.839682	0.099367	0.196881	-1.00709	3.28807	-0.498805	-6.42946e-16	0.949517
weight without fitCons, 10 scores			weight without GWAVA, 8 scores for novel variants					weight without GWAVA,CADD and deepSEA, 6 scores for novel variants
Method	weight		Method	weight				Method	weight
Eigen	0.409324		Eigen	0.450712				Eigen	0.534532
DeepSea	0.381439		DeepSea	0.424499				FATHMM_NC	0.445103
reMM	0.336911		FATHMM_NC	0.387445				reMM	0.436541
FATHMM_NC	0.326713		reMM	0.379443				Funseq2	0.403142
Funseq2	0.319437		CADD_PHRED	0.361302				Eigen_PC	0.337389
CADD_PHRED	0.309858		Funseq2	0.309583				FitCons	0.221893
GWAVA_unmatched	0.309503		Eigen_PC	0.230419
GWAVA_region	0.254703		FitCons	0.207594
Eigen_PC	0.236436
GWAVA_TSS	0.228226

## Sheet: Table S2
Supplementary Table S2. Assessment of the performances of various methods in the clinvar dataset, differentiating 11173 benign + 769 pathogenic SNVs
	AUC in the clinvar dataset
Method	original values without impute missing values	95%CI	N_control	N_path	Pvalue wilcox rank sum test (original scores)	number_variants_scored	percentage_variants_scores	ROC after imputation	Pvalue wilcox rank sum test (after missing value imputation)
CADD	0.7168	0.6974-0.7361	10968	736	1.42175e-86	11704	0.98007	0.7176	9.55472e-91
DeepSea	0.7223	0.7033-0.7413	11173	769	8.68828e-95	11942	1	0.7223	8.68828e-95
Eigen	0.7706	0.7512-0.7901	10380	623	2.45596e-114	11003	0.92137	0.7642	5.26102e-132
Eigen_PC	0.6451	0.6263-0.6638	9713	579	7.45914e-32	10292	0.861832	0.6476	2.34335e-43
FATHMM_NC	0.7574	0.7385-0.7763	10968	736	2.85879e-121	11704	0.98007	0.7542	1.07424e-123
FitCons	0.5784	0.556-0.6008	10494	614	5.97907e-11	11108	0.930162	0.5663	1.43329e-09
Funseq2	0.692	0.6692-0.7149	6001	558	4.56077e-51	6559	0.549238	0.6408	2.37498e-39
GWAVA_region	0.6701	0.6357-0.7045	10311	292	3.05711e-23	10603	0.887875	0.75	2.78491e-119
GWAVA_TSS	0.6732	0.6417-0.7046	10311	292	4.99425e-24	10603	0.887875	0.8003	2.15784e-171
GWAVA_unmatched	0.6229	0.5922-0.6536	10311	292	7.31094e-13	10603	0.887875	0.7139	7.01654e-90
reMM	0.7803	0.7621-0.7985	11173	769	1.54268e-149	11942	1	0.7803	1.54268e-149
IW-Scoring	0.7824	0.7651-0.7996	11173	769	1.07158e-151	11942	1
IW-Scoring (without fitCons)	0.7951	0.7781-0.8122	11173	769	1.47903e-165	11942	1
IW-Scoring (Sum-up)	0.7755	0.7583-0.7927	11173	769	1.55179e-144	11942	1
INSIGHT	0.7866	0.7655-0.8078	6006	586	1.77581e-116	6592	0.552

## Sheet: Table S3
Supplementary Table S3. Assessment of the performances of various method in the GWAS and 1000G datasets
method	AUC value	95%CI	N_1000G random	N_gwas_sig	pvalue wilcox rank sum test	number_variants_scored	percentage_variants_scores
CADD	0.5355	0.5306-0.5403	42969	19774	2.08824e-46	62743	0.956375
DeepSea	0.584	0.5793-0.5888	45808	19775	1.51409e-256	65583	0.999665
Eigen	0.5803	0.5754-0.5852	41973	19198	1.08387e-223	61171	0.932414
Eigen_PC	0.589	0.5841-0.594	40167	18272	7.61408e-262	58439	0.890771
FATHMM_NC	0.5628	0.5581-0.5676	45744	19760	3.71227e-144	65504	0.99846
FitCons	0.4525	0.4476-0.4574	42539	19519	6.92225e-85	62058	0.945934
Funseq2	0.5824	0.5777-0.5871	44149	19558	9.59616e-255	63707	0.971069
GWAVA_region	0.55	0.5451-0.5548	42430	19773	5.9067e-90	62203	0.948144
GWAVA_TSS	0.5805	0.5757-0.5852	42430	19773	4.35271e-230	62203	0.948144
GWAVA_unmatched	0.5949	0.5902-0.5997	42430	19773	0	62203	0.948144
reMM	0.5333	0.5284-0.5381	45795	19795	1.56616e-42	65590	0.999771
IW-Scoring	0.5911	0.5864-0.5958	45808	19797	3.66205e-301	65605	1
IW-Scoring (without fitCons)	0.5896	0.5849-0.5943	45808	19797	7.15888e-292	65605	1
IW-Scoring (Sum-up)	0.592	0.5873-0.5967	45808	19797
LINSIGHT	0.5751	0.5703-0.5799	45802	19575	1.93938e-204	65377	0.9965

## Sheet: Table S4
Supplementary Table S4. Assessment of the performances of various methods in the COSMIC dataset
Method	AUC value	95%CI	N_nonrecurrent	N_recurrent	pvalue wilcox rank sum test	number_variants_scored	percentage_variants_scores
CADD	0.5361	0.5322-0.54	57865	34801	4.98015e-76	92666	0.99986
DeepSea	0.53	0.5261-0.5339	57865	34803	5.10179e-53	92668	0.999881
Eigen	0.5737	0.5698-0.5777	50343	33297	2.58012e-286	83640	0.90247
Eigen_PC	0.6046	0.6007-0.6086	48747	31961	0	80708	0.870834
FATHMM_NC	0.6213	0.6176-0.6249	57703	34675	0	92378	0.996752
FitCons	0.5587	0.5547-0.5626	53516	33896	4.42064e-202	87412	0.943169
Funseq2	0.5932	0.5895-0.5968	54975	34755	0	89730	0.96818
reMM	0.6415	0.6378-0.6451	57865	34776	0	92641	0.99959
IW-Scoring	0.6003	0.5965-0.6041	57866	34813	0	92679	1
IW-Scoring (without gwava, cadd and deepsea)	0.6281	0.6244-0.6318	57866	34813	0	92679	1
IW-Scoring (Sum-up)	0.6043	0.6005-0.608	57866	34813
LINSIGHT	0.611	0.6073-0.6147	57829	34723	0	92552	0.9986

## Sheet: Table S5
Supplementary Table S5. Summary of AUC ranking of IW-Scoring and other individual methods across all tested data sets
Methods	ClinVar	GWAS+1000G	COSMIC	rs17293632	rs12946510/rs907091	TERT promoter	Average rank score
IW-Scoring (K10)	1	3	N/A	3	1	N/A	2
IW-Scoring (K11)	3	2	N/A	4	2	N/A	2.75
IW-Scoring (N6)	N/A	N/A	2	N/A	N/A	2	3
IW-Scoring (N8)	N/A	N/A	6	N/A	N/A	1	3.5
LINSIGHT*	2	9	4	N/A	N/A	N/A	5
Eigen	5	8	8	5	3	7	6
reMM	4	13	1	10	6	3	6.17
FATHMM_NC	6	10	3	7	7	5	6.33
Eigen_PC	12	4	5	8	4	6	6.5
DeepSea	7	5	11	1	8	8	6.67
Funseq2	9	6	7	2	12	9	7.5
CADD	8	12	10	6	5	10	8.5
GWAVA_unmatched	13	1	N/A	13	11	N/A	9.5
GWAVA_region	11	11	N/A	9	9	N/A	10
GWAVA_TSS	10	7	N/A	11	14	N/A	10.5
FitCons	14	14	9	12	13	4	11
* LINSIGHT was not included into the IW-Scoring integrative scoring

## Sheet: Table S6
Supplementary Table S6. FL mutations in TF binding sites
Feature TF	number of mutation in TF binding sites	mean integrative score (IW-score N8)
MEF2C	6	-0.01
POU2F2	44	-0.47
BCLAF1	59	-0.63
FOXA2	35	-0.7
ETS1	32	-0.79
Ini1	231	-0.83
Brg1	188	-0.85
TAF7	179	-0.93
HNF4A	95	-0.97
ELF1	140	-1.02
HEY1	182	-1.02
Cmyc	413	-1.03
Egr1	237	-1.04
TAF1	481	-1.04
FOXA1	224	-1.07
Nrsf	207	-1.07
SP1	208	-1.07
Yy1	506	-1.08
Sin3Ak20	130	-1.09
HDAC2	98	-1.1
E2F6	195	-1.11
Max	634	-1.11
E2F4	57	-1.12
Gabp	201	-1.13
Rad21	1150	-1.13
BATF	123	-1.136
BCL11A	81	-1.14
USF1	226	-1.14
CTCF	1798	-1.15
Jund	297	-1.17
SETDB1	45	-1.17
Tcf12	118	-1.17
ZBTB7A	34	-1.17
ZEB1	13	-1.17
FOSL2	53	-1.21
BAF155	17	-1.223
Cjun	419	-1.25
Znf263	52	-1.25
Nanog	26	-1.28
GTF2B	18	-1.3
Srf	66	-1.3
PU1	117	-1.31
BCL3	53	-1.32
MEF2A	78	-1.33
Gata1	28	-1.35
Tr4	124	-1.38
p300	104	-1.4
SIX5	51	-1.4
THAP1	13	-1.43
ZBTB33	47	-1.46
Gata2	80	-1.49
POU5F1	43	-1.49
EBF1	96	-1.5
ATF3	38	-1.506
SP2	24	-1.52
Nrf1	31	-1.55
Pax5	41	-1.57
RXRA	41	-1.57
Cfos	78	-1.59
FOSL1	44	-1.6
IRF4	51	-1.6
ZNF274	40	-1.6
CTCFL	31	-1.63
HNF4G	32	-1.64
NR4A1	47	-1.67
Pbx3	29	-1.71
NFKB	36	-1.72
HDAC8	42	-1.78
XRCC4	22	-1.83
Junb	32	-1.87
BAF170	20	-1.891
BHLHE40	20	-1.9
Nfe2	15	-1.99

## Sheet: Table S7
Supplementary Table S7. 1375 FL mutations with significant integrative scores of p < 0.05. 11 clusters with enriched functional mutations were hightliged in yellow
chr	pos	ref	alt	score_integrated_8scores (IW-score N8)	p_value	inter_distance
1	978059	T	C	3.71427	0.037808	0
1	7254489	A	T	3.79871	0.0345736	6276430
1	9670640	G	C	3.77984	0.0352761	2416151
1	10733313	C	T	4.45376	0.0164401	1062673
1	10746293	C	T	6.24685	0.0013553	12980
1	19504238	C	G	5.83373	0.0025596	8757945
1	22828838	C	T	5.12798	0.00696856	3324600
1	24126511	T	C	3.81795	0.0338695	1297673
1	24278298	G	A	3.59999	0.0425741	151787
1	25877360	A	T	3.58654	0.0431659	1599062
1	26231566	T	C	3.88916	0.0313649	354206
1	26362905	A	G	3.74794	0.0364899	131339
1	26947532	A	G	5.12858	0.00696285	584627
1	26947534	C	G	3.94345	0.0295601	2
1	27097819	T	G	5.72372	0.00301311	150285
1	31439085	A	C	4.19865	0.0221921	4341266
1	31468110	A	T	3.85722	0.0324688	29025
1	32135659	G	A	5.23149	0.00605661	667549
1	33430599	C	G	3.97055	0.028692	1294940
1	33700438	CCTCTGCTGCCAGGGAGA	C	3.63079	0.0412444	269839
1	33700459	A	T	5.50429	0.00413956	21
1	37253317	T	G	5.11942	0.00704906	3552858
1	37748603	C	A	5.12664	0.00698104	495286
1	38988844	A	T	4.27678	0.0202729	1240241
1	39292158	T	G	6.07735	0.00176712	303314
1	39844213	A	C	5.06944	0.00753617	552055
1	39947267	G	T	3.70045	0.0383602	103054
1	42217158	C	G	5.07235	0.00750706	2269891
1	44748795	GCCTCAGATGTGCTCTGACAGCTGGTATGCTATGTTCCAGGGGTCCATGCCTAGCCCCA	G	5.40631	0.00475455	2531637
1	44805772	A	C	4.83519	0.0102356	56977
1	44951209	A	T	3.63182	0.0412004	145437
1	44951210	A	G	4.07409	0.0255679	1
1	44973179	C	CTCGTCAGTCCTGGGGTTGG	4.19353	0.0223232	21969
1	44988771	G	C	4.68898	0.0123185	15592
1	48285091	T	A	4.01331	0.0273653	3296320
1	50160015	C	G	4.87991	0.00966313	1874924
1	50643804	G	C	4.02198	0.0271027	483789
1	53608344	G	A	5.26634	0.0057743	2964540
1	53755234	C	A	5.1818	0.00648026	146890
1	56083026	T	G	4.28137	0.0201647	2327792
1	56655041	A	T	3.98295	0.0283018	572015
1	61861304	C	T	4.1014	0.0247933	5206263
1	61923057	G	A	5.10314	0.00720464	61753
1	63574467	C	A	4.69347	0.0122495	1651410
1	64372123	T	C	4.35312	0.0185356	797656
1	68150336	C	G	4.23509	0.0212788	3778213
1	73213062	C	G	4.36977	0.0181739	5062726
1	76540597	G	A	6.34245	0.00116374	3327535
1	77035158	C	A	3.69703	0.0384979	494561
1	78471627	A	G	5.20257	0.0063001	1436469
1	78721368	T	C	4.66599	0.0126774	249741
1	81608419	C	G	3.90364	0.0308751	2887051
1	83184996	A	G	4.3714	0.0181389	1576577
1	83279319	C	T	4.16008	0.0231949	94323
1	83292163	T	C	4.07658	0.0254965	12844
1	83360009	A	C	3.65271	0.0403184	67846
1	83893440	T	TTTC	3.79775	0.0346091	533431
1	88936694	A	C	4.26118	0.0206446	5043254
1	88938197	T	C	3.59727	0.0426932	1503
1	91411370	A	T	4.00284	0.0276852	2473173
1	92247137	A	T	5.53188	0.0039798	835767
1	95767185	A	G	4.84173	0.01015	3520048
1	95776671	T	C	4.11672	0.0243673	9486
1	96046377	G	T	4.18432	0.0225602	269706
1	96253158	T	C	4.6446	0.0130195	206781
1	97641529	T	G	3.73858	0.0368528	1388371
1	97668891	C	A	3.91157	0.0306091	27362
1	98300507	T	C	4.23229	0.0213478	631616
1	103765640	C	T	3.5667	0.0440506	5465133
1	105786600	T	G	4.1693	0.0229517	2020960
1	107243065	T	G	3.64522	0.0406329	1456465
1	110033886	C	T	3.67906	0.0392277	2790821
1	113796764	T	G	4.54089	0.0147931	3762878
1	114339477	G	A	4.23399	0.0213059	542713
1	117216851	G	T	3.60846	0.0422049	2877374
1	118726305	G	A	3.63125	0.0412247	1509454
1	149859044	G	GGTGA	6.93022	0.000436519	31132739
1	150039388	G	A	3.44631	0.0497372	180344
1	150255628	C	T	3.84528	0.0328895	216240
1	151065826	G	A	4.11785	0.0243361	810198
1	155057723	C	A	7.1225	0.00031159	3991897
1	155718445	C	T	5.09544	0.00727919	660722
1	163911087	G	A	4.90778	0.00932067	8192642
1	164067197	G	T	3.94859	0.0293938	156110
1	164805969	A	G	4.90082	0.00940518	738772
1	170183437	G	C	3.94928	0.0293716	5377468
1	170668163	T	G	4.11697	0.0243603	484726
1	174934482	C	T	3.54067	0.0452337	4266319
1	188337271	T	A	3.62436	0.041519	13402789
1	189714767	T	A	4.16972	0.0229406	1377496
1	192312185	G	C	3.74076	0.0367678	2597418
1	198148845	C	T	3.50738	0.0467833	5836660
1	200284449	T	C	4.51604	0.0152478	2135604
1	203274888	C	T	3.63188	0.0411978	2990439
1	203275897	A	C	3.82641	0.0335638	1009
1	204700315	A	G	5.08828	0.00734922	1424418
1	206941015	C	T	5.08154	0.0074156	2240700
1	209076936	T	G	4.27257	0.0203727	2135921
1	210050429	G	A	4.00274	0.0276885	973493
1	214036634	C	A	3.84102	0.0330407	3986205
1	214203383	G	A	4.85792	0.00994102	166749
1	214289728	A	G	3.94485	0.0295147	86345
1	214369888	C	G	4.34205	0.0187794	80160
1	216113449	G	A	3.49752	0.0472505	1743561
1	216681493	A	C	3.62121	0.0416543	568044
1	216985176	G	A	4.59931	0.01377	303683
1	217113112	A	T	4.14374	0.023631	127936
1	217537811	T	C	4.51721	0.015226	424699
1	218090748	C	T	4.49712	0.0156019	552937
1	219322786	T	C	4.30412	0.0196354	1232038
1	223104517	G	A	4.11575	0.0243941	3781731
1	224346009	A	C	4.09196	0.0250588	1241492
1	226497660	G	C	3.48958	0.0476294	2151651
1	233807805	T	C	4.80493	0.0106394	7310145
1	234904556	G	C	4.26178	0.0206301	1096751
1	238493049	A	C	3.57001	0.0439019	3588493
1	243665741	C	G	4.61378	0.0135262	5172692
1	244869281	T	A	4.31652	0.019352	1203540
1	245644943	C	G	3.73864	0.0368502	775662
1	246601450	T	C	3.68728	0.0388924	956507
1	247002858	G	GCTA	3.87126	0.0319796	401408
2	10364120	G	T	3.93328	0.0298914	0
2	12013966	C	T	4.03158	0.0268144	1649846
2	19742906	T	G	4.9198	0.00917632	7728940
2	21188971	T	A	4.61672	0.0134772	1446065
2	21505118	C	T	5.12407	0.00700519	316147
2	22224056	T	G	3.7256	0.0373604	718938
2	23169868	C	A	3.98922	0.0281063	945812
2	29741051	C	A	4.88162	0.00964181	6571183
2	30128225	A	G	3.55569	0.044548	387174
2	33348089	A	G	3.84364	0.0329477	3219864
2	36460244	T	A	4.21068	0.0218871	3112155
2	36887071	G	T	5.12443	0.00700185	426827
2	37072989	C	A	5.90693	0.00229301	185918
2	38093762	A	C	4.58407	0.0140308	1020773
2	39311868	C	T	3.57595	0.0436364	1218106
2	40277162	T	G	3.53562	0.0454658	965294
2	42226178	A	G	3.79854	0.0345801	1949016
2	44906933	C	A	4.2022	0.0221019	2680755
2	45238476	C	T	3.49267	0.0474817	331543
2	45877312	G	T	4.08475	0.0252633	638836
2	51219792	A	G	4.35631	0.0184657	5342480
2	51259181	T	C	4.73367	0.0116459	39389
2	51670451	G	A	3.90759	0.0307423	411270
2	54806833	C	G	3.5249	0.0459624	3136382
2	55173901	G	GTCAA	3.73006	0.0371851	367068
2	59429229	T	C	4.88255	0.00963023	4255328
2	60765075	G	A	4.43367	0.0168414	1335846
2	61068232	T	G	4.07351	0.0255848	303157
2	61113298	T	A	3.46015	0.0490549	45066
2	64806754	C	T	4.7639	0.0112094	3693456
2	66792686	T	C	4.30573	0.0195986	1985932
2	67281391	T	C	4.22026	0.0216466	488705
2	70476152	C	A	8.42898	2.54176e-05	3194761
2	70703592	A	T	4.70183	0.0121217	227440
2	80544918	A	T	4.38111	0.0179311	9841326
2	89160077	T	G	4.10721	0.0246309	8615159
2	104430886	C	CA	3.48601	0.0478006	15270809
2	104494805	G	A	4.80582	0.0106275	63919
2	104637493	A	C	3.52195	0.0460999	142688
2	115829812	G	C	4.26885	0.020461	11192319
2	119077040	T	C	5.24493	0.00594633	3247228
2	133160886	C	A	3.84831	0.0327823	14083846
2	133556013	A	C	3.44302	0.0499005	395127
2	134189788	A	C	3.44334	0.0498845	633775
2	135309655	G	A	5.93758	0.00218906	1119867
2	136874253	A	G	3.52176	0.0461086	1564598
2	136874274	A	G	5.66946	0.00326244	21	CXCR4 mutations in 5' upstream and first intron
2	136876067	C	T	3.53044	0.0457053	1793
2	138771433	C	T	4.22384	0.0215572	1895366
2	141266965	C	A	4.10059	0.0248159	2495532
2	144277855	T	C	4.46596	0.0162004	3010890
2	145218924	G	T	4.60961	0.0135961	941069
2	145219003	A	G	4.68533	0.0123748	79	ZEB2 intronic
2	145220144	C	T	4.90799	0.0093181	1141
2	146689871	C	T	5.07922	0.00743857	1469727
2	147955500	A	C	3.73925	0.0368267	1265629
2	148122385	C	T	3.87213	0.0319497	166885
2	151835036	C	A	5.19552	0.00636069	3712651
2	154567640	C	G	3.78431	0.0351086	2732604
2	156483322	C	G	3.8951	0.0311633	1915682
2	156587597	A	T	5.08631	0.00736859	104275
2	156873472	A	T	4.20502	0.0220302	285875
2	156955381	G	T	4.72781	0.0117324	81909
2	157411729	T	C	4.29671	0.0198066	456348
2	157437288	T	A	4.46992	0.0161233	25559
2	157658745	G	A	3.93244	0.029919	221457
2	161957320	T	C	3.6371	0.0409758	4298575
2	161960863	A	T	5.18991	0.00640937	3543	chr2 q24 upstream of TANK and RBMS1
2	161960885	G	A	4.48563	0.0158203	22
2	161975443	A	G	3.49221	0.0475037	14558
2	162212877	A	T	4.16162	0.023154	237434
2	162439098	G	A	5.11461	0.00709469	226221
2	162834328	T	C	4.64393	0.0130304	395230
2	163013714	G	T	4.82046	0.0104305	179386
2	163279658	T	C	4.61162	0.0135624	265944
2	164415369	C	A	5.03679	0.00787021	1135711
2	164844185	A	G	4.58046	0.0140933	428816
2	164973180	G	C	4.28722	0.0200274	128995
2	171679699	A	C	4.4321	0.0168731	6706519
2	171785655	C	A	8.99363	7.65369e-06	105956
2	172524938	G	A	4.90819	0.00931574	739283
2	172896891	G	T	4.74621	0.0114631	371953
2	174512712	TTCC	T	4.55141	0.0146041	1615821
2	176975179	A	T	3.50582	0.0468571	2462467
2	178216239	TGTGAGATTGAGAGAGAGAGAGAGAGAGACAAGATCAGCTGGGGTGGTGTGTATGACAAGATGAGCTGGGGTGGTGTGTGTGTGTGAGAGAGAGAGAGACAAGATGAGCTAGGGTGGTGTGTGTGTGTGA	T	4.67176	0.0125865	1241060
2	178430262	G	C	3.82194	0.0337251	214023
2	180427275	C	G	5.41492	0.00469743	1997013
2	183771880	T	G	3.7529	0.0362992	3344605
2	189959240	GTAGAAAAGACGAATGACCGGGAACTGTTAAAGAACTTCATTTCTCTCGTTTCTCTCTCTCTCTCTTTCTCTCTGACACACACACACACACACACACACACACACACACACACACACACACACACACACACACATAAATGTTATAGATGTTAAGATC	G	7.76867	9.45594e-05	6187360
2	204341913	T	A	4.30563	0.0196009	14382673
2	204515640	A	T	3.54784	0.0449049	173727
2	205230028	A	C	4.60188	0.0137265	714388
2	205916835	T	C	4.31154	0.0194654	686807
2	206137857	T	G	3.72966	0.0372009	221022
2	210863941	A	C	4.01052	0.0274502	4726084
2	212528956	C	T	3.63747	0.0409604	1665015
2	213229482	A	G	4.17298	0.0228552	700526
2	216257091	A	G	4.6046	0.0136804	3027609
2	218150907	A	C	4.3647	0.0182834	1893816
2	218532422	C	G	3.47291	0.0484331	381515
2	220402428	C	G	4.39975	0.017538	1870006
2	220574392	G	T	5.1201	0.00704271	171964
2	221374274	T	C	4.3209	0.0192528	799882
2	221374278	T	A	4.33492	0.0189378	4
2	221795023	T	A	3.68677	0.0389131	420745
2	221854275	G	T	4.68651	0.0123567	59252
2	222041152	C	T	3.6109	0.0420993	186877
2	223488969	T	A	5.56145	0.00381464	1447817
2	224760220	C	A	6.18369	0.00149722	1271251
2	224907103	T	C	3.63344	0.0411314	146883
2	230252700	A	G	4.09849	0.0248749	5345597
2	233641623	G	T	4.32901	0.01907	3388923
2	236733041	G	A	4.61017	0.0135868	3091418
2	241654472	A	G	3.94741	0.0294319	4921431
3	1379221	T	C	3.75663	0.036156	0
3	1792310	T	C	4.11958	0.0242885	413089
3	2721117	G	T	3.93081	0.0299726	928807
3	9068874	G	A	3.44234	0.0499343	6347757
3	16369918	CCCTGGGCGAGTGGGATGGAAGGCAGAGGAGGAACAACCTACCTGCCCTGTCTCTTCAAATGGCTTTTAAAGCTTCTATAACTGGACACCAGTTCCAGAGTGGCTATCAAGTCACCTGAACCCTTGGCGACTAATTTATCCCTTGGCAGCCTCCCTTTCCTCCGCTGTATAAAATGGGTACTGGTCTATGTCGGTTCCCAAAGCATGGCCCGAGCCGGCAGCATCAGCATCA	C	4.19765	0.0222178	7301044
3	16554465	CCGCCTCCACCCTGCCCCACCCAGGCCGCGCGCACCCCGGAAACCTGGACTCCGCGACCAGCTCCCTCCTGTTCTTTTCCGAGGACCCCAGCGGCAGTGTGTCCTGGACCCACCTGTAGCCTCCAAGCTCCCCCACCTCTGCGTCCTTCCTAGGCGCTTCTGAGCCTGCAGAGCCTACGACCCCCAACAGGCTGCTCCGAAGTGCCTCTCCCTACATCGCTCCAGGAATGACTCCCCTACACCCGTT	C	5.61565	0.00352786	184547
3	16554792	C	G	3.69692	0.0385023	327	RFTN1 5'UTR and first intron
3	16555069	G	A	4.58077	0.0140879	277
3	17989576	A	C	4.66951	0.0126219	1434507
3	20106767	T	A	3.6597	0.0400268	2117191
3	21865636	T	G	4.01951	0.0271775	1758869
3	24797858	A	C	3.67033	0.0395862	2932222
3	29415252	C	G	5.43415	0.00457198	4617394
3	39031474	G	T	4.22971	0.0214116	9616222
3	41397299	A	C	4.07103	0.025656	2365825
3	41411365	T	C	3.66001	0.0400139	14066
3	42663957	G	A	4.51993	0.0151757	1252592
3	49060463	G	C	3.60349	0.0424213	6396506
3	49448819	A	C	3.81328	0.0340394	388356
3	49448836	A	C	5.35015	0.00514263	17
3	49763336	C	G	3.72664	0.0373195	314500
3	53320355	C	G	4.48889	0.0157581	3557019
3	55165070	T	A	4.56007	0.0144502	1844715
3	55517111	C	T	5.96635	0.0020954	352041
3	57192627	C	T	4.46179	0.0162819	1675516
3	60738996	A	G	3.92391	0.0301995	3546369
3	60739750	A	C	3.64942	0.0404563	754
3	61132393	T	A	3.73857	0.0368528	392643
3	61346518	A	T	4.28145	0.0201628	214125
3	61547945	G	A	6.28081	0.00128418	201427
3	61674242	G	C	5.08347	0.00739659	126297
3	64525251	C	T	3.46421	0.0488564	2851009
3	64983058	T	C	4.00494	0.0276209	457807
3	65924604	G	A	4.22676	0.0214846	941546
3	66548211	A	C	4.10491	0.024695	623607
3	70351522	T	C	4.79	0.0108438	3803311
3	71214204	C	T	5.44475	0.0045042	862682
3	74711205	C	A	4.07726	0.0254769	3497001
3	77717601	G	A	4.2487	0.0209459	3006396
3	77798658	G	C	4.27825	0.0202383	81057
3	79434699	C	G	4.85733	0.00994856	1636041
3	82109174	T	A	3.80813	0.0342276	2674475
3	85043271	T	C	3.93354	0.0298831	2934097
3	88634768	T	C	4.75077	0.0113972	3591497
3	89229788	G	A	4.17563	0.0227861	595020
3	89894312	A	C	4.11228	0.0244902	664524
3	95558608	A	G	3.55224	0.0447047	5664296
3	98539090	A	T	4.65512	0.0128502	2980482
3	100711330	G	T	5.63333	0.00343856	2172240
3	100711332	C	G	5.48773	0.00423824	2
3	108874382	T	G	3.59124	0.0429585	8163050
3	109967041	A	T	4.51055	0.0153497	1092659
3	112358156	C	T	4.92048	0.00916818	2391115
3	114174158	A	C	4.89876	0.00943038	1816002
3	114818546	G	A	4.74066	0.0115437	644388
3	115848435	A	G	3.99416	0.027953	1029889
3	116521394	T	A	4.58648	0.0139893	672959
3	118498454	A	C	4.37578	0.0180448	1977060
3	119812297	G	C	5.33732	0.00523512	1313843
3	123045988	C	G	3.85188	0.0326562	3233691
3	124720977	A	C	4.7682	0.0111484	1674989
3	127838007	A	T	3.49892	0.0471842	3117030
3	134885223	C	T	4.57626	0.0141661	7047216
3	134891520	C	T	3.64889	0.0404786	6297
3	135915892	G	C	4.12182	0.0242268	1024372
3	139664730	A	G	3.94377	0.0295499	3748838
3	140801019	T	G	4.27334	0.0203545	1136289
3	144083626	T	A	3.51412	0.046466	3282607
3	147451792	G	A	3.58906	0.0430547	3368166
3	147652356	G	T	4.58386	0.0140345	200564
3	148360651	G	A	3.85191	0.0326554	708295
3	150479690	C	T	4.62478	0.0133435	2119039
3	152173178	G	A	4.63657	0.0131499	1693488
3	156392224	T	A	3.97467	0.0285618	4219046
3	166711014	A	C	3.8102	0.0341516	10318790
3	168969116	A	T	3.58802	0.0431003	2258102
3	169097658	A	G	4.75068	0.0113984	128542
3	169385302	C	T	4.20862	0.0219391	287644
3	170184758	A	G	3.98642	0.0281935	799456
3	171160135	C	T	3.53379	0.0455503	975377
3	173807082	A	G	4.00283	0.0276856	2646947
3	174000202	G	A	3.80568	0.0343173	193120
3	181279654	C	T	5.07548	0.00747579	7279452
3	181959543	G	A	5.12869	0.00696185	679889
3	183273223	A	G	4.60348	0.0136994	1313680
3	183701435	G	A	4.92058	0.00916702	428212
3	185965316	A	C	3.93373	0.0298767	2263881
3	187456872	C	A	3.58716	0.0431382	1491556
3	187461697	C	T	6.29092	0.00126366	4825
3	187462496	C	G	5.05187	0.00771439	799
3	187462597	G	GGGCAAGGAAAGCAGTTTGCTGCGGAGGCCAGGAGCGAC	4.97212	0.00857044	101
3	187462599	A	G	5.99867	0.00199452	2
3	187462617	C	T	6.59537	0.000770212	18
3	187462632	G	A	6.04593	0.00185495	15
3	187462671	C	T	6.65382	0.00069876	39	BCL6 promoter, 5'UTR, first intron
3	187462680	A	G	6.19132	0.00147939	9
3	187462690	G	C	5.40848	0.00474005	10
3	187462696	G	C	6.31347	0.00121901	6
3	187462957	C	T	6.25641	0.00133493	261
3	187462997	C	T	6.91294	0.000449767	40
3	187463020	TTATATCAATAGATACACATAGAAAACTTGGAGCCAAAGCATTTGGCAAGAGCGGAAAAAAAAAGAATTAAAAGGTAAAATAATGATCATGAGCAGCGGCGGCGGCAGCGGCACCAGCGGCAACAGCGGCGGCGGCGGCAG	T	8.10053	4.94529e-05	23
3	187464012	CT	C	3.69067	0.0387549	992
3	187464018	C	G	5.14699	0.00679249	6
3	187474031	T	C	3.83561	0.0332335	10013
3	187744015	T	A	4.72155	0.0118251	269984
3	190036733	G	A	4.83405	0.0102506	2292718
3	190176008	C	A	4.41008	0.0173233	139275
3	195163475	G	A	4.66142	0.0127499	4987467
4	2813952	T	C	3.75012	0.0364061	0
4	7843866	T	G	3.71773	0.0376707	5029914
4	13009550	T	A	4.14907	0.023488	5165684
4	16547449	T	G	3.53424	0.0455297	3537899
4	20434191	A	C	4.55597	0.0145229	3886742
4	23070367	G	T	3.69408	0.0386171	2636176
4	24469999	A	T	3.66887	0.0396465	1399632
4	25074441	A	G	3.86341	0.0322524	604442
4	25090051	G	A	3.52287	0.0460568	15610
4	31882445	G	A	3.49175	0.0475255	6792394
4	32262307	T	C	4.16739	0.023002	379862
4	33834199	AG	A	4.17641	0.0227658	1571892
4	43254178	C	T	4.93152	0.00903746	9419979
4	46051328	C	T	3.50585	0.0468556	2797150
4	48500769	C	G	5.09577	0.00727603	2449441
4	57801952	A	G	4.6926	0.0122628	9301183
4	60560340	C	T	3.78789	0.0349749	2758388
4	62074559	A	C	4.03591	0.026685	1514219
4	63430642	A	C	4.24077	0.0211392	1356083
4	66759282	C	T	3.50426	0.0469308	3328640
4	84871785	T	G	3.81025	0.0341498	18112503
4	84892978	G	T	3.83003	0.0334336	21193
4	85011740	A	T	3.88944	0.0313553	118762
4	93977164	A	C	4.20566	0.022014	8965424
4	96355848	A	C	3.80083	0.0344955	2378684
4	96355861	G	T	4.48907	0.0157545	13
4	106821042	T	A	3.58738	0.0431287	10465181
4	110651091	C	G	5.8206	0.00261026	3830049
4	111549917	G	T	5.93429	0.00220003	898826
4	111555721	C	T	6.14109	0.00160047	5804
4	112191926	C	A	4.72653	0.0117512	636205
4	113443032	C	T	4.91339	0.00925309	1251106
4	118955556	A	G	4.60657	0.0136472	5512524
4	119295307	A	C	3.87736	0.031769	339751
4	119431060	A	T	3.59085	0.0429756	135753
4	121240765	T	A	3.9968	0.0278713	1809705
4	127615637	A	T	3.71987	0.0375861	6374872
4	130443419	T	A	3.913	0.0305615	2827782
4	131003171	C	T	4.13559	0.0238511	559752
4	132458619	C	T	3.53356	0.0455611	1455448
4	133366372	T	A	3.70872	0.0380289	907753
4	134543527	T	G	4.67933	0.0124681	1177155
4	136170209	G	T	3.95703	0.0291226	1626682
4	138009282	G	A	3.61004	0.0421365	1839073
4	138521118	T	C	4.1694	0.0229492	511836
4	142975514	A	C	3.48221	0.0479831	4454396
4	146851887	T	C	4.26027	0.0206664	3876373
4	150902345	C	A	5.9083	0.00228828	4050458
4	153884174	G	A	4.51854	0.0152015	2981829
4	155057132	T	A	3.81403	0.034012	1172958
4	155362181	A	T	3.9473	0.0294354	305049
4	158685477	T	C	3.62433	0.0415202	3323296
4	163056164	A	C	3.46534	0.0488012	4370687
4	163427106	T	G	4.16222	0.0231381	370942
4	178368203	T	G	4.38343	0.0178818	14941097
4	178515996	T	C	4.48542	0.0158242	147793
4	180465775	T	G	4.04589	0.0263892	1949779
4	181149227	A	C	4.34172	0.0187866	683452
4	181387847	G	C	3.69379	0.0386288	238620
4	182081387	A	G	3.84507	0.0328969	693540
4	182789835	T	A	4.4428	0.0166579	708448
4	182855668	A	G	4.69407	0.0122402	65833
4	182884635	C	A	3.99541	0.0279144	28967
4	183052811	T	C	4.27716	0.020264	168176
4	188336535	C	A	4.23525	0.021275	5283724
4	188400217	C	T	4.37148	0.0181372	63682
5	1658822	C	T	3.83569	0.0332309	0
5	2848472	G	T	3.78848	0.0349533	1189650
5	3115752	T	G	4.09213	0.0250539	267280
5	3854447	C	T	5.03932	0.00784385	738695
5	18840550	G	T	4.08659	0.0252108	14986103
5	19922649	A	C	3.64423	0.0406746	1082099
5	20560089	C	T	4.61827	0.0134514	637440
5	22188839	C	T	3.44486	0.0498091	1628750
5	22212660	GA	G	3.48945	0.0476357	23821
5	25187680	G	T	4.11519	0.0244096	2975020
5	28558467	T	G	3.98763	0.0281558	3370787
5	31204649	A	C	4.07586	0.0255173	2646182
5	38193396	G	T	6.67633	0.00067291	6988747
5	40755573	C	T	4.03787	0.0266268	2562177
5	43018203	T	G	3.48628	0.0477877	2262630
5	43730147	T	G	4.20969	0.0219122	711944
5	50567305	A	G	3.83408	0.0332884	6837158
5	50690217	C	A	4.67361	0.0125575	122912
5	50701723	T	G	4.31521	0.0193817	11506
5	50817646	C	G	3.88076	0.0316521	115923
5	50855304	G	T	5.5816	0.00370568	37658
5	52136221	C	A	4.41792	0.0171618	1280917
5	52781493	A	C	4.41156	0.0172928	645272
5	53178897	A	T	3.62626	0.0414376	397404
5	60560801	TA	T	3.52503	0.0459564	7381904
5	60830599	A	G	4.09478	0.0249793	269798
5	61032500	C	T	3.6133	0.0419954	201901
5	61451951	A	G	4.34848	0.0186374	419451
5	68390306	G	T	3.94197	0.0296083	6938355
5	74191954	C	T	4.72642	0.0117528	5801648
5	83409383	A	G	3.76122	0.0359807	9217429
5	86729549	A	C	3.66085	0.0399787	3320166
5	87345378	T	A	4.80289	0.0106673	615829
5	87697711	C	T	4.19337	0.0223274	352333
5	88104220	T	C	4.4275	0.0169663	406509
5	88104683	C	A	4.64262	0.0130515	463
5	88124094	T	C	5.74675	0.00291257	19411
5	88178362	G	A	6.047	0.00185187	54268
5	88586451	A	C	3.82505	0.0336127	408089
5	92036255	A	C	4.19876	0.0221894	3449804
5	92935185	G	A	4.9961	0.00830462	898930
5	93697887	C	T	4.28526	0.0200735	762702
5	94191818	T	C	4.10324	0.0247418	493931
5	103274419	T	C	4.04828	0.0263187	9082601
5	103869205	A	T	4.18587	0.0225203	594786
5	105253141	T	G	4.30613	0.0195892	1383936
5	106309022	T	G	4.24968	0.0209222	1055881
5	106714597	C	T	4.53298	0.0149365	405575
5	106716920	G	T	5.22462	0.00611363	2323
5	115742444	G	A	3.45069	0.0495205	9025524
5	117797130	C	T	4.16951	0.0229463	2054686
5	118666497	C	T	4.0198	0.0271684	869367
5	121313485	T	A	4.47869	0.0159535	2646988
5	123247288	G	A	4.67138	0.0125924	1933803
5	123912009	A	C	4.85309	0.0100029	664721
5	124038328	T	C	5.30476	0.00547666	126319
5	127368456	A	C	3.46164	0.048982	3330128
5	128794431	G	A	4.40395	0.0174503	1425975
5	136931458	C	T	3.87546	0.0318344	8137027
5	138539555	C	G	3.80261	0.0344302	1608097
5	140604757	C	T	4.19125	0.0223817	2065202
5	143965689	T	A	4.42833	0.0169494	3360932
5	146138608	T	A	4.41748	0.0171709	2172919
5	148875666	T	C	4.26344	0.0205903	2737058
5	151150821	A	G	4.63488	0.0131775	2275155
5	152435293	A	C	3.5958	0.0427578	1284472
5	156113567	C	A	4.58806	0.0139622	3678274
5	157959232	A	G	4.47367	0.0160506	1845665
5	158252391	G	A	3.57222	0.0438031	293159
5	158524137	CGCTGCG	C	5.371	0.00499534	271746
5	158526348	C	T	7.20634	0.000268311	2211	EBF1 promoter flanking 5' UTR, first intron
5	158527886	G	C	4.64135	0.0130721	1538
5	158528811	A	C	4.28882	0.0199902	925
5	160512852	T	C	3.64045	0.0408343	1984041
5	162184789	A	C	3.83638	0.0332061	1671937
5	163187282	A	G	3.56964	0.0439185	1002493
5	164340829	T	G	4.22945	0.021418	1153547
5	164520837	A	T	3.60094	0.042533	180008
5	164690876	G	T	4.612	0.013556	170039
5	165449348	C	A	3.4487	0.0496187	758472
5	166999607	T	A	4.55065	0.0146177	1550259
5	167314251	C	T	4.07638	0.0255022	314644
5	167378439	C	A	4.11428	0.0244346	64188
5	167452283	T	C	4.57058	0.0142653	73844
5	167555174	G	T	4.81042	0.0105652	102891
5	170507636	A	G	4.53223	0.0149501	2952462
5	176937799	G	C	3.60295	0.042445	6430163
5	180650234	T	C	3.54577	0.0449996	3712435
6	339075	A	C	5.14397	0.00682014	0
6	6874090	T	C	4.16845	0.022974	6535015
6	8279861	G	A	3.95386	0.0292241	1405771
6	8724291	C	T	4.09509	0.0249703	444430
6	9096398	C	A	3.60716	0.0422617	372107
6	9402572	A	C	5.12266	0.0070185	306174
6	9426662	A	T	4.15392	0.0233584	24090
6	12023919	C	T	4.20147	0.0221203	2597257
6	14313167	C	G	3.80909	0.0341922	2289248
6	19147433	T	G	5.28209	0.00565054	4834266
6	19995303	C	A	4.61582	0.0134923	847870
6	21594396	A	T	7.01352	0.00037757	1599093
6	21598724	GA	G	3.74693	0.0365291	4328
6	21853059	G	A	4.13544	0.0238552	254335
6	23349917	C	A	5.3135	0.00541083	1496858
6	23448791	C	A	4.35882	0.0184111	98874
6	26123680	C	G	5.74122	0.00293642	2674889
6	26157317	C	G	6.24519	0.00135887	33637
6	26157360	A	G	5.93109	0.00221072	43
6	27805908	C	T	4.14541	0.0235862	1648548
6	28048958	C	T	5.74531	0.00291876	243050
6	31549498	G	A	3.44412	0.049846	3500540
6	31549649	G	A	3.67261	0.0394925	151
6	35697636	C	T	3.73315	0.0370642	4147987
6	37501527	C	T	4.28929	0.0199792	1803891
6	38069730	C	A	3.51405	0.0464697	568203
6	46449504	G	A	3.79407	0.0347453	8379774
6	50373522	C	CA	4.51968	0.0151803	3924018
6	50517064	A	T	4.23431	0.0212981	143542
6	50788777	T	A	4.81166	0.0105484	271713
6	52000916	T	A	3.90371	0.0308725	1212139
6	56281055	T	A	4.56158	0.0144235	4280139
6	70263999	C	A	4.55161	0.0146006	13982944
6	72951999	CT	C	3.62102	0.0416624	2688000
6	78172944	G	A	5.92583	0.00222841	5220945
6	85398140	T	A	4.20747	0.021968	7225196
6	86352352	C	A	5.82446	0.00259528	954212
6	87953191	A	C	5.46878	0.00435374	1600839
6	90949109	A	G	4.38784	0.0177882	2995918
6	91004600	G	A	4.50964	0.0153667	55491
6	91082834	C	A	4.28271	0.0201333	78234
6	91416885	C	T	4.17174	0.0228878	334051
6	92071147	T	G	3.91384	0.0305334	654262
6	94684059	A	C	3.88613	0.0314684	2612912
6	96025549	GGCGGCGCCAGCA	G	3.57296	0.0437699	1341490
6	98635270	G	T	4.8001	0.0107052	2609721
6	98814471	A	G	5.13629	0.00689109	179201
6	98814505	A	T	4.47619	0.0160017	34
6	98990409	A	C	3.79728	0.0346268	175904
6	98991009	T	A	4.16547	0.0230524	600
6	99488942	A	G	3.54413	0.0450747	497933
6	99571785	C	T	4.34221	0.0187759	82843
6	107890847	G	A	4.62316	0.0133702	8319062
6	108616271	T	G	4.46502	0.0162188	725424
6	121400422	T	G	3.97875	0.0284336	12784151
6	124922354	C	G	3.97651	0.0285041	3521932
6	126848499	T	G	4.68692	0.0123503	1926145
6	128033227	A	T	3.49731	0.0472606	1184728
6	128157345	G	T	3.77479	0.0354661	124118
6	128290472	A	T	3.56613	0.0440765	133127
6	128833858	A	T	4.662	0.0127406	543386
6	133781351	T	G	5.21577	0.00618788	4947493
6	134490544	T	A	5.1277	0.00697112	709193
6	135503962	G	A	4.7258	0.011762	1013418
6	135889636	T	C	5.40045	0.0047938	385674
6	136582252	TCCTAAAAGAGAGAGAAAAAATTAAAGATTAACAAAAGATGCGGAGAGTGAAAAGGAACCATATTAATAATTGTTCCTAAAAATGAAATAATTCACCCACCAAACCTATATCAAAAAAAATCTGTCAGAATCACAAGTTGAAATTTTATA	T	8.42708	2.55174e-05	692616
6	138233131	G	C	3.85344	0.0326015	1650879
6	139919642	G	C	4.88402	0.00961189	1686511
6	142254040	C	A	4.83028	0.0103001	2334398
6	143157436	A	G	4.6965	0.0122031	903396
6	147906573	T	G	4.0909	0.0250887	4749137
6	151054850	C	T	6.0402	0.00187138	3148277
6	159166658	C	G	4.38905	0.0177626	8111808
6	164321898	T	G	3.61884	0.0417561	5155240
7	3247109	G	C	4.04899	0.026298	0
7	6200245	A	T	3.86076	0.032345	2953136
7	8009576	C	T	7.09232	0.000328697	1809331
7	8613653	T	C	3.53164	0.0456499	604077
7	9110462	A	AT	3.75037	0.0363963	496809
7	9110463	A	T	4.88202	0.00963686	1
7	10161396	C	T	3.84747	0.032812	1050933
7	13940271	T	C	3.82357	0.0336661	3778875
7	14328343	G	T	3.54438	0.0450634	388072
7	14518974	C	T	4.624	0.0133563	190631
7	15976855	C	T	4.63542	0.0131686	1457881
7	17269882	A	G	3.65577	0.0401905	1293027
7	18206203	A	C	4.3181	0.0193162	936321
7	20687273	T	A	4.2917	0.019923	2481070
7	21068182	G	A	3.68735	0.0388898	380909
7	21627673	T	C	3.93917	0.0296991	559491
7	22757727	G	A	4.3882	0.0177808	1130054
7	23570801	A	T	5.46565	0.00437303	813074
7	25448547	C	A	4.42353	0.0170471	1877746
7	25654416	A	C	3.705	0.0381779	205869
7	27143671	C	G	4.21318	0.021824	1489255
7	27202235	T	A	3.81603	0.0339392	58564
7	27245617	C	T	4.88281	0.00962692	43382
7	31446384	T	C	4.27729	0.020261	4200767
7	34277779	A	C	3.91159	0.0306086	2831395
7	38869727	G	A	4.25633	0.0207613	4591948
7	40600513	C	A	3.8315	0.0333808	1730786
7	41373612	A	C	4.19198	0.0223629	773099
7	41909388	T	C	3.45183	0.0494644	535776
7	45002610	G	A	4.3023	0.0196775	3093222
7	53416692	T	C	3.60202	0.0424855	8414082
7	67197365	C	T	3.62533	0.0414774	13780673
7	69569293	G	T	3.57103	0.0438562	2371928
7	78398953	A	C	4.11664	0.0243695	8829660
7	81380241	T	A	3.72268	0.0374755	2981288
7	81399499	GC	G	3.80886	0.0342009	19258
7	81514365	G	A	5.30126	0.00550316	114866
7	81718974	G	T	3.79014	0.0348912	204609
7	82003491	A	T	3.61235	0.0420366	284517
7	83721575	A	T	3.93378	0.0298752	1718084
7	84351422	G	T	4.52237	0.0151308	629847
7	84849585	A	G	4.17533	0.0227939	498163
7	85318204	T	G	4.60944	0.013599	468619
7	86377188	T	A	5.23188	0.00605336	1058984
7	95167147	A	G	3.48627	0.047788	8789959
7	95500596	T	G	5.58366	0.00369471	333449
7	96363730	A	G	4.09384	0.0250057	863134
7	96402959	T	C	4.29372	0.0198759	39229
7	99717831	T	C	3.74956	0.0364277	3314872
7	105925630	C	T	5.10304	0.00720557	6207799
7	108637804	T	C	3.69268	0.0386736	2712174
7	113976696	T	A	3.63192	0.0411963	5338892
7	115304488	T	C	4.20422	0.0220506	1327792
7	115317027	T	G	4.30625	0.0195866	12539
7	115449909	G	T	3.62973	0.0412896	132882
7	117691752	A	C	3.60856	0.0422007	2241843
7	124402758	G	A	4.5322	0.0149508	6711006
7	124992177	G	C	3.88324	0.0315672	589419
7	125293119	G	A	4.32427	0.0191766	300942
7	128423553	G	A	6.79229	0.000553181	3130434
7	128595317	T	C	6.28919	0.00126715	171764
7	130598469	C	T	4.15562	0.0233133	2003152
7	130628515	G	A	5.77423	0.0027966	30046
7	132303824	G	A	3.91149	0.0306119	1675309
7	133493014	T	A	3.84853	0.0327744	1189190
7	137407096	CCTCGAAAGCTGTTGAGCCACAGCAAAAAACCCTT	C	3.79195	0.034824	3914082
7	139453698	A	T	4.33487	0.018939	2046602
7	140991314	C	T	3.65917	0.0400486	1537616
7	142506899	A	T	3.55366	0.04464	1515585
7	146052392	CTAAT	C	5.1419	0.00683919	3545493
7	147419409	T	G	3.69854	0.0384371	1367017
7	150820143	G	A	5.51705	0.00406497	3400734
7	156217988	C	T	5.11542	0.00708701	5397845
8	9009322	CAGGGGGCAACTTCCTACAGGAGGGCGTCCCGTTAGAATGACAGGGCTTTTGCAAAAGTCTGACACCCGTGGCACAGAGCGCCCCAGATATGGAGGGTTTCACAGGTAGGTAT	C	10.6306	1.57612e-07	0
8	10677700	T	G	3.73004	0.037186	1668378
8	13004758	C	A	4.40846	0.0173568	2327058
8	15095753	G	C	4.1826	0.0226049	2090995
8	15095812	G	A	4.2386	0.0211926	59
8	17840822	G	A	3.80065	0.0345024	2745010
8	18613750	C	T	4.79512	0.0107734	772928
8	19466553	C	T	3.65815	0.0400913	852803
8	20863610	T	G	3.54203	0.0451711	1397057
8	21121539	C	G	3.7371	0.0369101	257929
8	22573036	A	G	4.65686	0.0128224	1451497
8	23960971	T	A	4.28278	0.0201315	1387935
8	25372698	AAAAC	A	5.97442	0.00206978	1411727
8	26341645	G	A	5.09768	0.0072575	968947
8	28922012	G	C	4.88987	0.00953949	2580367
8	30585552	C	T	3.71699	0.0377002	1663540
8	31930788	C	A	4.4294	0.0169278	1345236
8	34415017	A	T	3.60866	0.0421965	2484229
8	35372389	C	A	4.65255	0.0128914	957372
8	36406480	A	C	4.43972	0.0167196	1034091
8	38831363	T	A	4.85826	0.00993662	2424883
8	41625300	A	G	3.66558	0.0397826	2793937
8	41649885	G	A	3.74162	0.0367345	24585
8	53162056	G	T	4.78347	0.0109344	11512171
8	60022120	G	T	5.10628	0.00717438	6860064
8	60022151	A	G	5.32112	0.00535408	31
8	60497422	A	T	3.53925	0.0452987	475271
8	61992048	T	G	4.01817	0.0272178	1494626
8	62201250	T	G	3.63102	0.0412343	209202
8	69098154	T	G	4.14013	0.0237283	6896904
8	70419120	T	G	3.5756	0.0436517	1320966
8	75147151	A	G	4.06434	0.0258495	4728031
8	78993689	T	G	4.05812	0.0260304	3846538
8	79120473	A	C	4.69464	0.0122315	126784
8	79674420	G	A	3.98713	0.0281715	553947
8	85489496	A	T	4.62369	0.0133615	5815076
8	93182453	A	G	3.82995	0.0334364	7692957
8	93521865	C	A	4.78158	0.0109606	339412
8	93605899	A	G	3.98673	0.0281838	84034
8	94139980	G	A	4.00113	0.0277379	534081
8	94359542	A	G	4.78299	0.010941	219562
8	94558908	C	T	4.5051	0.0154515	199366
8	95370068	A	G	4.30162	0.0196931	811160
8	96799478	CATTT	C	5.49851	0.00417379	1429410
8	96957807	C	T	4.92748	0.00908507	158329
8	99217021	G	T	4.19049	0.0224013	2259214
8	99974412	A	G	3.95127	0.0293075	757391
8	106177993	A	G	4.231	0.0213797	6203581
8	106612178	G	T	4.99233	0.00834597	434185
8	106664698	G	T	3.80534	0.0343296	52520
8	106763644	A	C	3.70344	0.0382403	98946
8	109481801	C	T	3.96059	0.0290084	2718157
8	109625707	T	G	4.11801	0.0243316	143906
8	112720324	T	A	4.27168	0.0203938	3094617
8	116115342	A	C	5.34497	0.00517983	3395018
8	116441474	T	A	4.75114	0.0113919	326132
8	116576943	C	A	3.93131	0.0299559	135469
8	117002234	C	G	4.26095	0.02065	425291
8	117430906	T	G	4.06391	0.025862	428672
8	117725488	C	A	5.16373	0.00664068	294582
8	126365350	T	C	4.24492	0.0210379	8639862
8	133671745	A	T	4.49777	0.0155895	7306395
8	137361510	T	C	4.05373	0.0261587	3689765
9	1824480	C	T	3.46416	0.0488589	0
9	3947597	C	A	4.9594	0.00871441	2123117
9	8436801	G	T	4.50192	0.0155114	4489204
9	8851046	C	A	3.62727	0.0413947	414245
9	8855237	G	A	4.73517	0.011624	4191
9	9032198	A	T	4.89676	0.00945481	176961
9	10749427	G	T	4.06255	0.0259015	1717229
9	12863766	C	A	4.09442	0.0249893	2114339
9	13513859	T	C	4.19289	0.0223397	650093
9	13776907	C	T	3.8635	0.0322491	263048
9	14465659	C	T	7.96138	6.50909e-05	688752
9	15726260	T	C	3.4908	0.0475713	1260601
9	15972581	C	A	3.54895	0.0448545	246321
9	16203922	T	C	4.13082	0.0239806	231341
9	16871970	A	G	3.65387	0.0402699	668048
9	17323809	CT	C	4.98862	0.0083868	451839
9	20351843	C	T	5.22004	0.00615198	3028034
9	20408751	TA	T	4.24456	0.0210467	56908
9	20408778	G	C	4.98154	0.00846508	27	MLLT3 intronic
9	20408783	A	C	3.55475	0.0445906	5
9	23738133	A	G	3.9101	0.0306583	3329350
9	24603921	T	C	3.9541	0.0292165	865788
9	26578522	CTTTCATCTCTGTAACTCCCCCTGAAAGACGTT	C	4.29713	0.0197968	1974601
9	26619227	T	G	3.80031	0.0345147	40705
9	27750073	T	A	4.72293	0.0118046	1130846
9	30243777	T	G	3.73886	0.0368417	2493704
9	37025867	C	T	4.95774	0.00873329	6782090
9	37026078	G	A	4.96877	0.00860816	211	PAX5 promoter 5'UTR, first intron
9	37026731	C	T	3.58035	0.0434405	653
9	37037489	C	G	5.92343	0.00223652	10758
9	74526224	C	T	3.48295	0.0479476	37488735
9	78808412	A	C	4.74473	0.0114845	4282188
9	82238949	T	G	5.24048	0.00598262	3430537
9	83496601	G	A	5.06165	0.0076147	1257652
9	84241225	C	G	6.04242	0.001865	744624
9	85228290	A	G	3.61809	0.0417886	987065
9	87461881	C	T	5.34045	0.00521245	2233591
9	92293254	A	C	6.0098	0.00196082	4831373
9	95433760	A	C	4.3339	0.0189605	3140506
9	100071884	C	T	3.76493	0.0358393	4638124
9	100500175	T	C	4.04432	0.0264356	428291
9	101911679	A	G	4.74083	0.0115413	1411504
9	102722410	G	T	4.8041	0.0106507	810731
9	106021127	T	G	3.88812	0.0314006	3298717
9	108848170	G	T	3.93184	0.0299387	2827043
9	108915839	T	G	4.20059	0.0221427	67669
9	110249084	C	T	4.17491	0.0228049	1333245
9	113911856	G	A	3.53052	0.0457016	3662772
9	116503402	T	A	5.3089	0.00544543	2591546
9	118207493	T	C	4.30143	0.0196974	1704091
9	118207636	T	C	3.48286	0.0479522	143
9	118377917	G	A	3.53	0.0457256	170281
9	118837459	G	GA	3.48568	0.0478164	459542
9	119046042	A	C	3.52244	0.0460773	208583
9	120058820	C	A	4.64773	0.0129689	1012778
9	120939600	A	C	4.03797	0.0266237	880780
9	121284637	G	A	4.16505	0.0230636	345037
9	121437442	A	G	4.85668	0.00995683	152805
9	121721743	G	A	4.26581	0.0205337	284301
9	122514345	A	G	3.77464	0.0354717	792602
9	124420568	G	A	5.30831	0.00544984	1906223
9	124976726	C	T	4.94123	0.00892368	556158
9	125886128	T	C	4.48968	0.0157429	909402
9	126203376	A	T	3.54868	0.0448666	317248
9	126329422	T	G	4.12319	0.0241892	126046
9	127132699	A	C	4.26437	0.020568	803277
9	128685194	A	C	5.15742	0.00669756	1552495
9	130166351	G	C	4.15107	0.0234344	1481157
9	130324023	G	C	7.18682	0.000277857	157672
9	131946111	C	A	4.2168	0.0217332	1622088
9	134369765	C	A	5.67203	0.00325021	2423654
9	137221101	T	C	6.2559	0.00133599	2851336
9	138861400	C	T	5.84269	0.00252554	1640299
9	139912688	C	T	4.74943	0.0114166	1051288
9	139944732	T	C	4.42138	0.017091	32044
9	139997276	GGTGTTACACACATTCACACTGTTGCAGGCGTGCAGGTCGGTGGTGTTACATTCATGCTGTTGCAGGCGTGCAGGTCAGTGGTGTTACACACATTCACGCTGTTGCAGGCATGCAGGTCGGTGGTGTTACACACATTCACGCTTTTGCAGGCGTGCAGGTCGGTGGTCTTACATTCATACTGTTGCAGGCGTGCAGGTCGGTGGT	G	3.70165	0.038312	52544
10	5807657	A	C	3.72581	0.0373521	0
10	11307296	T	A	3.66668	0.0397372	5499639
10	13581578	G	T	4.60655	0.0136476	2274282
10	14282510	T	C	3.71162	0.0379137	700932
10	15971271	A	G	3.90085	0.0309688	1688761
10	21435073	T	G	4.32426	0.0191769	5463802
10	21439870	G	A	3.54127	0.0452059	4797
10	22717333	C	A	3.45748	0.0491862	1277463
10	25178699	A	T	4.38542	0.0178395	2461366
10	27149001	T	A	4.78265	0.0109457	1970302
10	33431658	A	T	3.91096	0.0306295	6282657
10	33749642	C	T	3.89833	0.0310539	317984
10	33912768	G	A	4.31564	0.019372	163126
10	34227487	C	A	3.82501	0.033614	314719
10	36346197	T	C	3.80196	0.0344539	2118710
10	50231359	A	G	4.98956	0.00837643	13885162
10	54057140	T	TA	3.48673	0.047766	3825781
10	60532727	C	T	4.17576	0.0227828	6475587
10	60817291	G	A	4.21069	0.0218869	284564
10	64927524	T	A	4.55744	0.0144968	4110233
10	65389308	A	C	6.57732	0.000793602	461784
10	76661399	T	C	4.85771	0.00994368	11272091
10	78144765	A	C	4.14426	0.023617	1483366
10	78391741	C	A	4.36794	0.0182134	246976
10	78776749	G	C	4.32476	0.0191656	385008
10	79347202	C	A	4.00241	0.0276985	570453
10	79703268	A	G	4.28403	0.0201023	356066
10	80906618	G	A	4.03478	0.0267189	1203350
10	84863279	C	A	3.83956	0.0330925	3956661
10	94452473	T	C	3.95155	0.0292983	9589194
10	102373703	C	T	4.97177	0.00857431	7921230
10	102568158	T	A	4.9151	0.00923253	194455
10	107303961	A	C	3.7641	0.0358709	4735803
10	107451754	A	C	4.58009	0.0140997	147793
10	108333749	A	G	4.26664	0.0205138	881995
10	108537648	G	A	3.77114	0.0356038	203899
10	111860459	C	G	5.29835	0.00552534	3322811
10	113291749	CTAAA	C	3.50296	0.0469924	1431290
10	114552935	A	T	4.90667	0.00933407	1261186
10	114899700	T	C	4.27119	0.0204055	346765
10	116158422	G	T	3.77495	0.0354599	1258722
10	117691704	G	T	3.58107	0.0434085	1533282
10	118018785	C	T	4.31519	0.0193823	327081
10	118441421	T	C	3.52813	0.0458126	422636
10	123923221	C	G	5.32194	0.00534804	5481800
10	128487050	A	G	4.28483	0.0200835	4563829
10	129046375	T	C	4.60341	0.0137006	559325
10	130038138	T	C	5.36134	0.00506312	991763
10	130831898	C	A	4.06144	0.0259338	793760
10	133145266	CCTCCCTCCCTCCCTTCATTCCTTCCTTCTTCCTTCTCTCCTTCCTTCCTTCCCTCACTCCTTCCTCCCTTTCTTCTTCCTTCTCCCCTCCCTTCCTTCCTTT	C	4.38897	0.0177645	2313368
11	3858330	T	A	4.23119	0.021375	0
11	7273498	C	T	5.64526	0.00337949	3415168
11	12221408	G	A	3.95357	0.0292335	4947910
11	12767763	T	G	3.70792	0.0380609	546355
11	12867501	G	A	7.48561	0.00016124	99738
11	15501311	C	T	4.63431	0.0131868	2633810
11	15962776	C	A	5.38475	0.00490031	461465
11	15993470	T	C	4.11298	0.0244708	30694
11	16089928	T	A	3.78411	0.0351161	96458
11	16440299	G	A	5.03439	0.00789526	350371
11	16490876	C	T	3.63517	0.0410579	50577
11	18758553	A	T	4.58935	0.01394	2267677
11	22763982	A	T	4.76017	0.0112624	4005429
11	27063294	G	A	4.93464	0.00900071	4299312
11	28963395	G	T	4.10558	0.0246764	1900101
11	29046129	C	A	4.81355	0.0105231	82734
11	30426980	T	C	4.28999	0.0199629	1380851
11	30768890	A	T	5.06579	0.00757295	341910
11	31127685	G	A	4.67555	0.012527	358795
11	31269275	G	A	4.36254	0.0183303	141590
11	32078654	A	T	4.92726	0.00908762	809379
11	36523068	T	A	5.04529	0.00778203	4444414
11	38204254	G	T	4.74746	0.011445	1681186
11	42015022	T	A	4.06284	0.0258931	3810768
11	47806501	C	G	4.24848	0.0209512	5791479
11	60828722	T	C	3.66004	0.0400127	13022221
11	62439511	C	T	7.49849	0.000157434	1610789
11	64901430	TGGGGTGG	T	5.23714	0.00601002	2461919
11	66327451	C	T	4.21735	0.0217195	1426021
11	67275631	A	C	8.86543	1.0114e-05	948180
11	69403243	T	C	4.02068	0.0271419	2127612
11	70621940	C	T	4.20738	0.0219703	1218697
11	75797929	CTTAG	C	4.1647	0.0230726	5175989
11	79080535	C	A	4.53772	0.0148504	3282606
11	79527151	G	C	3.72813	0.037261	446616
11	80775061	A	G	3.72173	0.0375127	1247910
11	95523419	C	T	4.36968	0.0181759	14748358
11	101986425	T	G	5.4352	0.00456527	6463006
11	105248801	T	G	4.75797	0.0112939	3262376
11	106859159	AGTTAAGACCAGAATGACCTCATTTGTACAAAAGGACATTTTTTTTTCTGTACCAGGAATTTCCCAGTCATTAAAAAGCACATATTTGTGAAAGGAGTTAAGCCTTTTAAAGATCTAGCTTTTTTCTTGTGTGAAGCAATTACTTCCACTCCCAGCAGGAGTTAAATTTATAGTTTCCACATACATTAAAAAGAAATGTTCTCTGAGC	ATGAATGGG	7.31758	0.000219499	1610358
11	110037682	T	C	3.5073	0.0467874	3178523
11	114073392	T	C	4.4597	0.016323	4035710
11	114655282	G	T	3.95603	0.0291545	581890
11	115069167	G	C	4.16624	0.0230321	413885
11	115381271	C	A	3.97192	0.0286488	312104
11	117090361	C	G	5.53469	0.00396382	1709090
11	117245236	T	C	4.35723	0.0184457	154875
11	118402588	T	C	4.69351	0.0122488	1157352
11	118754483	A	T	3.90659	0.0307758	351895
11	119251305	G	A	5.45358	0.00444838	496822
11	120196698	A	C	4.61378	0.0135263	945393
11	120818309	G	A	3.834	0.0332911	621611
11	125454178	A	C	3.54012	0.045259	4635869
11	126327101	TGTGTATGTGTATGTGTGTGTATGCATGTGTATATGTATGTGTGTGTATGTGTGTATGCATGTGTGTGTATGCATATGTGTATGTGTGTATGCGTGTGTATGTCTCTGTGTGTATGCATGTGTATGTGTATATGTGTGTGTGTATGTATGTCTCTGTGTGTATGCGTGTATGTGTGTATGCGTGTGTGTGTATGTGTGTATGCACGTGTGTATGTGTGTCTATGC	T	3.8218	0.0337301	872923
11	126849265	A	C	4.45513	0.016413	522164
11	128391540	T	A	3.64416	0.0406775	1542275
11	128391803	C	T	7.03288	0.000364974	263
11	130597476	G	T	3.99596	0.0278973	2205673
11	132016221	C	A	5.79509	0.00271134	1418745
11	132877195	C	A	3.92685	0.0301028	860974
11	134036459	TCGTGAGATGAGCTTAGGGGAGCTGCACACTCACTAGTGAGATGAGCTTGGAGAGGCACACTCACTAGTGAGATGAGCTTGGGGGAGCAGCACACTCACTTGTGAGATGAGCTTGGGGGAGGGGCACACTGAGTGAGATGAGCTTAGGGAGAGCAGCACACTCACTTGTGAGATGAGCTTGGGGGAGGCGCA	T	4.16966	0.0229424	1159264
12	1645375	G	GATGCGGGCTGGCTGGCAGGGCCGCTAGAACCCCTTGGCACCTGCCCTGGACTTGCTCTGCCTTGAAAGATGGAGGCGGCTTTATGTGGGACACTAGCACCACCGACTGCTTGTGTCAGCATGCCTCGCCCTTCCCCAGGGAAATGCGTCTCACGGACATTGACTGTGTCCCATCAGGCCTAAGAGTCATTTTGATCATTACATGACAGGAAGAGAGGTTTGTGGAAGGACTGGGAGAGCACAGATGCTCAGGGTGGGCTGTC	3.78827	0.0349608	0
12	6723565	G	A	4.42255	0.017067	5078190
12	6749507	A	G	4.42964	0.0169228	25942
12	6856595	A	G	4.25319	0.0208371	107088
12	9102547	C	T	4.82452	0.0103764	2245952
12	14923245	A	G	3.81235	0.0340734	5820698
12	17483974	C	G	4.01151	0.0274202	2560729
12	17658581	G	A	4.7055	0.0120661	174607
12	20250816	C	G	4.5132	0.0153003	2592235
12	26425002	G	A	4.34029	0.0188184	6174186
12	33565271	G	T	3.71209	0.0378949	7140269
12	42864293	A	T	3.82376	0.0336592	9299022
12	46287327	G	T	5.59584	0.00363036	3423034
12	49524368	C	T	9.88191	1.00284e-06	3237041
12	50057059	A	T	4.0199	0.0271657	532691
12	52205804	T	G	4.47503	0.0160241	2148745
12	52580756	G	A	4.70698	0.0120437	374952
12	53454334	G	A	3.91725	0.0304199	873578
12	54324312	G	GGTCTTGGCCGTGGATGTTGCGAAGAGAAATTGGCAGTCAGGATGTATCCCTCTGGAGGCACAGGGACCTAGCTCCCGACGCTCCGCGTCT	4.99695	0.00829531	869978
12	54656265	TAATATTCTTTA	T	8.20643	4.00061e-05	331953
12	56510427	T	C	6.74783	0.000596549	1854162
12	57395205	G	A	4.82186	0.0104118	884778
12	58129795	C	T	4.18872	0.0224468	734590
12	58747542	T	C	4.72672	0.0117484	617747
12	59097920	A	C	3.50631	0.0468339	350378
12	65737837	T	G	4.04774	0.0263347	6639917
12	66998066	A	G	4.86738	0.00982056	1260229
12	71439249	T	A	3.97962	0.0284061	4441183
12	71851068	A	G	4.15675	0.0232832	411819
12	78374695	T	C	3.62733	0.0413919	6523627
12	80086845	A	T	4.66858	0.0126365	1712150
12	81102767	C	T	4.39147	0.0177117	1015922
12	82381215	T	G	4.37424	0.0180779	1278448
12	82696163	A	T	4.21292	0.0218306	314948
12	83256174	A	C	3.59826	0.0426501	560011
12	84826825	T	C	4.20124	0.0221262	1570651
12	85052873	G	T	5.28476	0.00562983	226048
12	90257878	A	T	4.86587	0.00983976	5205005
12	92539521	A	C	8.01085	5.90627e-05	2281643
12	97870256	A	G	4.30799	0.0195467	5330735
12	97885018	A	C	4.32338	0.0191967	14762
12	103260088	G	A	5.36036	0.00507001	5375070
12	106374935	C	G	3.5847	0.0432474	3114847
12	107487336	C	T	7.63095	0.000122865	1112401
12	109510157	T	C	4.5501	0.0146276	2022821
12	110380893	G	A	3.45427	0.0493442	870736
12	111089020	A	C	4.46136	0.0162905	708127
12	113495203	G	A	5.71864	0.00303569	2406183
12	113496135	C	T	3.8673	0.0321172	932
12	115376505	C	T	4.92355	0.0091317	1880370
12	118407120	G	A	3.95992	0.0290299	3030615
12	122239614	TTTTTGTAAGTTA	T	4.94369	0.00889511	3832494
12	122459385	C	T	3.84815	0.0327878	219771
12	122460911	G	C	4.31593	0.0193655	1526
12	122461140	T	A	5.09011	0.00733127	229
12	122461414	G	T	7.66221	0.000115817	274	BCL7A first intron, 5' UTR, first intron
12	122461630	C	T	6.03931	0.00187395	216
12	122461913	C	G	7.85316	8.03601e-05	283
12	122461969	T	A	4.66862	0.012636	56
12	130711105	A	C	3.46509	0.0488133	8249136
13	22976969	G	C	3.60039	0.0425567	0
13	26267342	G	T	3.92177	0.0302704	3290373
13	45011453	C	CA	4.41805	0.0171591	18744111
13	51421940	A	C	3.4806	0.0480608	6410487
13	53940482	C	A	3.45292	0.0494104	2518542
13	54046537	T	G	3.62158	0.0416386	106055
13	54132128	T	A	4.36389	0.0183009	85591
13	54530462	G	T	4.36693	0.0182352	398334
13	54685455	G	T	4.10943	0.024569	154993
13	54947884	G	A	3.54719	0.0449348	262429
13	55420198	A	G	4.49302	0.0156795	472314
13	58302443	T	C	4.0207	0.0271413	2882245
13	59616316	A	G	4.50237	0.0155029	1313873
13	71350363	A	C	4.27352	0.0203502	11734047
13	71734627	G	T	3.96516	0.0288628	384264
13	72099350	G	A	6.33517	0.00117739	364723
13	72195898	G	T	4.65957	0.0127793	96548
13	72403824	T	C	5.30722	0.00545808	207926
13	72426186	T	G	4.50853	0.0153874	22362
13	72726612	A	C	4.38825	0.0177797	300426
13	73087700	T	G	4.63852	0.0131182	361088
13	80701007	G	T	4.63126	0.0132367	7613307
13	80809316	T	C	5.60212	0.00359756	108309
13	84454056	G	A	5.88491	0.00237043	3644740
13	88940882	C	T	3.60069	0.0425437	4486826
13	93126275	G	A	4.38605	0.0178261	4185393
13	93879262	C	T	5.16261	0.00665073	752987
13	93998402	G	T	5.58297	0.00369836	119140
13	94713608	A	C	4.90699	0.00933019	715206
13	95059648	A	T	4.2454	0.0210261	346040
13	95317076	G	A	3.89718	0.0310927	257428
13	99967270	G	A	4.10894	0.0245828	4650194
13	100252964	C	T	5.18114	0.00648608	285694
13	102332709	G	A	4.09601	0.0249445	2079745
13	106016312	C	G	5.8486	0.00250328	3683603
13	106055791	C	G	4.01986	0.0271667	39479
13	106499905	C	T	4.41311	0.0172607	444114
13	106825654	G	T	3.78501	0.0350826	325749
13	108520747	G	A	6.22018	0.00141365	1695093
13	111367721	G	A	7.38083	0.000195581	2846974
14	21131326	A	G	4.04277	0.0264814	0
14	21698611	A	C	3.61223	0.0420416	567285
14	24901538	G	A	3.74968	0.0364228	3202927
14	25517945	C	T	4.82314	0.0103948	616407
14	26026950	T	C	3.68604	0.0389429	509005
14	27341081	A	C	3.80717	0.0342627	1314131
14	27402667	A	C	3.59101	0.0429687	61586
14	29348974	T	A	4.20067	0.0221407	1946307
14	29513777	C	G	4.4249	0.0170192	164803
14	29615366	A	C	3.47957	0.0481107	101589
14	29711408	C	A	4.67717	0.0125018	96042
14	29768589	A	G	4.02421	0.0270355	57181
14	31858081	G	A	5.65576	0.00332827	2089492
14	32981875	T	C	4.35999	0.0183856	1123794
14	33115114	C	T	3.51111	0.0466078	133239
14	33418744	G	A	4.91216	0.00926777	303630
14	34246376	CT	C	4.65193	0.0129014	827632
14	36403827	CT	C	3.75508	0.0362155	2157451
14	36409627	T	A	5.47961	0.00428741	5800
14	36835554	A	G	3.66024	0.0400042	425927
14	38982678	T	G	3.47061	0.0485447	2147124
14	45543318	A	G	3.85634	0.0324995	6560640
14	52527030	G	A	4.01487	0.0273179	6983712
14	54416456	T	G	4.55995	0.0144524	1889426
14	54653766	G	A	4.91763	0.0092022	237310
14	57626689	T	C	4.07893	0.0254293	2972923
14	57960763	G	T	4.11843	0.0243201	334074
14	58748212	T	C	5.01231	0.00812913	787449
14	61614872	T	A	6.79666	0.000549087	2866660
14	66896545	C	G	3.59414	0.042831	5281673
14	69100298	G	T	4.39369	0.0176649	2203753
14	69259598	C	T	4.79515	0.0107729	159300
14	73033133	C	T	3.59547	0.0427725	3773535
14	78327777	C	T	5.06844	0.00754628	5294644
14	78939120	G	A	3.7504	0.0363953	611343
14	79271713	C	A	4.29797	0.0197773	332593
14	82437001	G	A	4.19965	0.0221666	3165288
14	84180893	C	A	4.11993	0.0242788	1743892
14	84855107	G	T	3.53378	0.0455509	674214
14	86046530	C	T	4.66304	0.0127242	1191423
14	87263019	T	C	3.9871	0.0281724	1216489
14	87669910	T	A	3.51497	0.0464265	406891
14	88157853	A	G	4.04854	0.0263113	487943
14	93896999	G	A	6.25426	0.00133948	5739146
14	97313682	GT	G	3.97631	0.0285101	3416683
14	97832272	A	G	3.65092	0.0403935	518590
14	98463964	A	C	4.20624	0.0219993	631692
14	100044272	TGTGTGTGTACACATCTCTACACCCATACAGCCCATCCTGTATCCATCGGTGTGTTTGTGTGTGTGAGTGTACACCTCTCCACGCCCATACAGCCCATCCTATATCCCCCATCAGA	T	3.62393	0.0415375	1580308
14	104199033	G	C	5.0352	0.00788679	4154761
14	105995579	C	T	5.68858	0.00317251	1796546
14	106327520	T	G	3.80463	0.0343557	331941
14	106327523	C	T	4.62734	0.0133012	3
14	106328253	A	C	3.98537	0.0282263	730
14	106328293	G	A	5.76763	0.00282405	40
14	106328301	A	G	4.91828	0.0091944	8
14	106328361	A	C	4.60996	0.0135902	60	chr14 break points
14	106328378	A	G	3.44868	0.0496199	17
14	106329356	A	G	3.84233	0.0329941	978
14	106329405	T	C	4.7092	0.0120101	49
14	106329406	A	T	4.89321	0.00949838	1
14	106329471	C	G	4.25488	0.0207963	65
14	106330424	C	G	4.54456	0.0147269	953
15	25154813	C	A	3.61778	0.0418018	0
15	25958933	G	A	3.51449	0.0464489	804120
15	30012149	A	T	5.75915	0.0028597	4053216
15	35000876	AG	A	4.31778	0.0193235	4988727
15	35393852	A	G	4.3638	0.0183029	392976
15	36293804	T	C	4.27609	0.0202894	899952
15	36886697	C	A	4.33454	0.0189463	592893
15	39007112	T	C	5.11347	0.00710556	2120415
15	42373990	C	G	3.62336	0.0415618	3366878
15	45003667	TTGGCTGGGCACGCGTTTAA	T	8.44272	2.47072e-05	2629677
15	45021138	A	C	6.27036	0.0013057	17471
15	46657996	A	T	4.20501	0.0220304	1636858
15	52275101	T	C	4.65421	0.0128649	5617105
15	53235621	A	G	3.94683	0.0294506	960520
15	54047044	T	A	4.30459	0.0196246	811423
15	57256107	CT	C	4.43985	0.016717	3209063
15	59664588	C	T	6.05224	0.00183699	2408481
15	59664845	G	A	7.06053	0.000347658	257
15	60104781	T	C	3.8151	0.0339732	439936
15	60652929	C	A	4.68729	0.0123446	548148
15	60942343	C	T	4.31316	0.0194286	289414
15	63271663	C	A	3.45357	0.0493786	2329320
15	63353900	C	A	5.56365	0.00380263	82237
15	63353996	G	A	5.79209	0.00272346	96
15	63364072	T	C	4.22274	0.0215846	10076
15	63555876	A	C	5.48857	0.0042332	191804
15	65588497	G	C	4.80514	0.0106367	2032621
15	67855880	A	G	3.81969	0.0338063	2267383
15	70152462	T	C	3.51057	0.0466331	2296582
15	70787635	G	A	5.03001	0.00794118	635173
15	73855861	G	T	4.90948	0.00930008	3068226
15	77410735	A	T	3.46512	0.048812	3554874
15	77907271	C	G	5.21267	0.00621405	496536
15	80494225	C	T	4.47473	0.01603	2586954
15	83360796	A	G	3.6001	0.0425697	2866571
15	88451692	T	G	3.68996	0.0387837	5090896
15	93445502	A	G	3.92742	0.030084	4993810
15	95562070	A	C	4.44549	0.0166042	2116568
15	95812266	A	C	4.6017	0.0137295	250196
15	95839500	A	G	4.98528	0.0084236	27234
15	96007891	C	T	5.20094	0.00631407	168391
15	96032191	C	A	4.00822	0.0275207	24300
15	96154152	T	A	4.16521	0.0230593	121961
15	96875852	T	A	5.43887	0.00454171	721700
15	97339649	T	C	3.71932	0.0376079	463797
15	97603149	G	T	4.31033	0.0194931	263500
15	97696972	T	A	4.50849	0.0153882	93823
16	3208944	G	A	6.52338	0.000867453	0
16	6202434	A	C	4.48551	0.0158226	2993490
16	10972693	G	C	5.88923	0.00235508	4770259
16	10972699	G	A	6.17539	0.00151687	6
16	10972898	C	T	3.53804	0.0453545	199
16	18937570	G	A	4.91246	0.00926423	7964672
16	48590934	C	A	5.20142	0.00630994	29653364
16	49789300	C	G	5.57172	0.00375874	1198366
16	51077566	A	G	3.62713	0.0414006	1288266
16	52874824	T	G	4.52648	0.0150552	1797258
16	54517116	C	G	4.79783	0.0107362	1642292
16	54785058	C	T	4.84566	0.0100989	267942
16	56295072	G	A	3.90995	0.0306635	1510014
16	60807343	T	A	3.96135	0.0289844	4512271
16	61226532	A	G	4.47026	0.0161166	419189
16	63362356	A	C	3.77333	0.0355209	2135824
16	63969097	C	A	3.69095	0.0387434	606741
16	65381887	A	G	4.1239	0.0241698	1412790
16	67275228	T	TATCTTGTCCAGGGC	3.9984	0.0278222	1893341
16	68113715	T	C	6.6634	0.00068765	838487
16	69736839	C	G	4.19453	0.0222975	1623124
16	69970350	C	T	4.07645	0.0255003	233511
16	71758243	CT	C	3.65801	0.0400973	1787893
16	73062904	G	A	4.45573	0.0164012	1304661
16	73523249	C	A	4.49922	0.0155622	460345
16	75727864	A	C	3.97127	0.0286693	2204615
16	76373503	G	T	3.47637	0.0482652	645639
16	79785901	A	G	5.14576	0.0068037	3412398
16	82525439	C	G	3.4849	0.0478537	2739538
16	85646916	G	C	6.52328	0.000867595	3121477
16	85932789	G	A	4.15179	0.0234153	285873
16	89104988	C	T	4.83269	0.0102684	3172199
17	4348415	C	T	3.7865	0.0350269	0
17	4843314	C	G	4.89558	0.00946922	494899
17	5622500	G	GC	3.9664	0.0288235	779186
17	7517634	C	A	4.62928	0.0132692	1895134
17	8789893	C	T	4.37256	0.018114	1272259
17	10824179	T	A	3.91526	0.0304861	2034286
17	13134900	G	A	4.2079	0.0219573	2310721
17	27047305	G	A	5.92845	0.00221959	13912405
17	34050872	A	C	4.33951	0.0188356	7003567
17	35378086	TA	T	3.81035	0.0341464	1327214
17	35549207	G	A	5.90641	0.00229483	171121
17	36522234	C	T	4.86311	0.00987473	973027
17	40834652	CAG	C	4.43851	0.0167439	4312418
17	41590337	G	A	4.03068	0.0268413	755685
17	43449289	C	T	5.36964	0.00500487	1858952
17	46625820	G	T	4.31972	0.0192795	3176531
17	46642293	C	A	4.5967	0.0138144	16473
17	47129050	T	A	4.39247	0.0176906	486757
17	48470193	C	A	4.96857	0.00861042	1341143
17	51348388	A	C	3.47255	0.0484502	2878195
17	53046053	A	T	4.79324	0.0107992	1697665
17	53046193	C	T	5.34117	0.00520724	140
17	55323606	T	C	4.53895	0.0148282	2277413
17	55693858	A	C	3.59861	0.0426346	370252
17	55728053	A	T	3.53586	0.0454551	34195
17	55759888	T	G	4.20013	0.0221546	31835
17	59385546	T	A	4.27269	0.0203699	3625658
17	61818950	A	G	4.66145	0.0127493	2433404
17	62036709	G	A	4.18099	0.0226466	217759
17	67605330	G	A	4.48901	0.0157557	5568621
17	72734467	G	C	5.90585	0.00229677	5129137
17	73258114	G	T	4.59394	0.0138615	523647
17	76851902	G	A	4.67688	0.0125063	3593788
17	79367962	A	C	5.90179	0.00231087	2516060
18	4126000	C	A	4.72151	0.0118257	0
18	4750594	T	G	4.57627	0.0141659	624594
18	18896415	T	A	3.60642	0.0422936	14145821
18	20122506	G	A	3.99229	0.028011	1226091
18	20136483	C	A	4.19642	0.0222492	13977
18	22617051	A	G	3.56671	0.0440503	2480568
18	22669253	C	A	4.3	0.0197305	52202
18	22869068	C	A	4.46123	0.016293	199815
18	23216229	A	C	4.39203	0.0176999	347161
18	23241872	C	A	4.85946	0.00992134	25643
18	23596016	T	C	3.91605	0.0304601	354144
18	24363280	C	A	3.48295	0.0479478	767264
18	30367328	G	A	4.75664	0.0113129	6004048
18	30448759	A	G	4.42636	0.0169895	81431
18	31314471	T	G	4.55512	0.0145381	865712
18	33012844	C	A	5.0403	0.00783367	1698373
18	33043143	A	C	4.49659	0.0156118	30299
18	33289884	C	T	4.04675	0.0263638	246741
18	34448786	A	T	3.78201	0.0351947	1158902
18	34941498	C	A	3.68047	0.0391703	492712
18	34974605	C	T	4.17483	0.0228069	33107
18	34976904	G	C	4.50043	0.0155393	2299
18	35550743	A	G	4.36666	0.0182411	573839
18	35568113	A	T	4.17425	0.022822	17370
18	36781123	C	A	4.81055	0.0105634	1213010
18	37360837	T	A	4.06696	0.0257735	579714
18	37361631	C	A	3.64028	0.0408415	794
18	37593058	A	C	4.00722	0.0275511	231427
18	38628491	G	A	4.96119	0.00869397	1035433
18	39466001	A	T	4.05378	0.0261574	837510
18	40378930	G	A	4.20456	0.0220418	912929
18	40848861	A	C	3.64081	0.0408188	469931
18	40849139	G	C	3.68572	0.0389561	278
18	42024408	G	T	3.83905	0.0331108	1175269
18	42410978	G	T	4.35037	0.0185958	386570
18	42996313	A	G	4.8058	0.0106277	585335
18	44042671	T	G	4.2203	0.0216456	1046358
18	45153087	A	G	3.6275	0.0413845	1110416
18	46236197	A	T	4.46952	0.016131	1083110
18	50985292	G	T	3.83791	0.0331514	4749095
18	52988752	T	C	4.01417	0.0273393	2003460
18	53169054	T	A	4.69949	0.0121575	180302
18	53430712	T	A	6.864	0.00048934	261658
18	54443112	A	G	4.66397	0.0127094	1012400
18	55112876	G	T	4.70686	0.0120455	669764
18	60805507	A	C	6.18133	0.00150278	5692631
18	60985545	G	A	4.79736	0.0107427	180038
18	60985756	G	A	4.61568	0.0134945	211
18	60985834	C	T	5.06199	0.00761134	78
18	60985901	C	T	4.73057	0.0116915	67
18	60985984	T	G	5.43646	0.00455712	83
18	60985985	A	C	5.82924	0.00257684	1
18	60986010	G	A	6.80191	0.000544194	25
18	60986010	G	T	6.34793	0.00115354	0
18	60986018	T	G	6.87002	0.000484302	8
18	60986067	G	T	6.04484	0.00185806	49
18	60986073	C	T	6.10732	0.00168688	6
18	60986088	G	T	5.62041	0.00350363	15
18	60986170	T	C	4.7314	0.0116794	82
18	60986224	A	G	3.98273	0.0283089	54
18	60986304	A	G	4.56289	0.0144003	80
18	60986332	T	G	4.30559	0.0196017	28	BCL2 break points
18	60986371	G	C	5.10571	0.0071799	39
18	60986387	T	C	4.54425	0.0147326	16
18	60986402	C	G	5.13684	0.00688601	15
18	60986406	C	T	5.66498	0.00328383	4
18	60986411	A	C	3.71102	0.0379375	5
18	60986416	T	C	4.31148	0.0194668	5
18	60986444	T	A	5.84574	0.00251403	28
18	60986473	T	G	4.11928	0.0242967	29
18	60986484	T	C	3.52032	0.0461758	11
18	60986489	T	G	4.78416	0.0109247	5
18	60986492	A	G	4.66299	0.012725	3
18	60986529	T	C	5.69836	0.0031274	37
18	60986534	A	T	5.47028	0.00434446	5
18	60986591	C	T	5.72261	0.00301801	57
18	60986614	T	C	5.74693	0.00291182	23
18	60986619	A	G	4.96456	0.00865575	5
18	60986631	C	G	5.82227	0.00260376	12
18	60986675	G	C	6.54604	0.000835688	44
18	60986877	T	G	3.84326	0.0329612	202
18	60986897	G	C	3.94557	0.0294916	20
18	60986903	G	A	4.07705	0.0254832	6
18	60986908	T	G	3.5549	0.0445836	5
18	60986921	C	G	4.24644	0.0210009	13
18	60986935	G	C	4.67988	0.0124595	14
18	60987011	G	C	3.60352	0.0424202	76
18	60987014	G	C	3.4995	0.0471565	3
18	60987896	C	G	3.90913	0.0306908	882
18	60988035	C	A	3.52411	0.0459991	139
18	60988047	G	A	3.76412	0.0358699	12
18	60988089	G	T	3.68218	0.0391002	42
18	60988091	T	A	4.05694	0.0260647	2
18	60988125	C	G	5.40673	0.00475173	34
18	60988177	G	C	3.89199	0.0312687	52
18	60988225	G	C	4.505	0.0154535	48
18	60988228	T	A	3.78496	0.0350842	3
18	60988230	C	G	4.85567	0.00996979	2
18	60988231	T	C	4.75211	0.011378	1
18	61722128	C	A	3.81007	0.0341565	733897
18	63392864	G	T	3.89788	0.0310693	1670736
18	65182615	C	T	3.8363	0.033209	1789751
18	72511096	T	G	4.22127	0.0216214	7328481
18	75468046	A	T	4.38938	0.0177558	2956950
18	76071424	C	A	4.9467	0.00886023	603378
18	76599006	CTGTGTGTGAGTTCATATCTGAGTGTGCATTCATGCCTGTAGGAACACGTCTGTGTGTGTGAGTTCATGTCTATGTGTGAGTGTGCATTCATGTCTATGTGAGTGTGAGTTCATATCCATCTG	C	3.78279	0.0351654	527582
19	2309871	T	A	5.03266	0.00791334	0
19	10244986	G	A	3.90252	0.0309125	7935115
19	15360063	C	T	6.43697	0.000999022	5115077
19	30601925	A	G	4.69849	0.0121726	15241862
19	30646471	C	A	5.97697	0.00206176	44546
19	30930429	C	T	3.7436	0.0366577	283958
19	31760475	T	C	3.99675	0.027873	830046
19	31765698	T	G	5.23071	0.00606308	5223
19	32471149	A	C	4.16052	0.0231832	705451
19	33236672	AGAGAGAGACTGGCTGATGTCATTCTGTGTGTGTGTGTGTGTGTGTGTGAGAGAGAAGGAGAGAGACTGGCTGATGTGGTTATTCTGTGTGTGTGAGAGAGAGAGTCTGGCTGATGTGGTTATTCTGTGTGTGACAGAGAGTGG	A	4.64906	0.0129475	765523
19	34609824	A	T	4.30686	0.0195725	1373152
19	36706063	T	G	6.02127	0.00192663	2096239
19	39902917	C	CG	5.98302	0.00204281	3196854
19	42364874	C	T	7.29701	0.000227852	2461957
19	42636535	C	T	6.33788	0.00117229	271661
19	45582892	G	T	3.77031	0.0356352	2946357
19	45801473	C	T	4.92076	0.00916485	218581
19	45908318	G	A	5.10254	0.00721043	106845
19	45996093	G	A	4.96476	0.00865343	87775
19	49916865	C	T	3.80069	0.0345007	3920772
19	50861192	A	G	4.32774	0.0190986	944327
20	6646950	G	C	4.63781	0.0131296	0
20	7484249	C	A	4.88455	0.0096053	837299
20	9391674	C	T	4.52775	0.015032	1907425
20	11903990	C	T	5.17793	0.00651435	2512316
20	20380858	C	G	5.02227	0.0080229	8476868
20	22451237	T	C	4.21667	0.0217364	2070379
20	30945658	G	A	4.10958	0.024565	8494421
20	31061482	T	G	4.7937	0.0107928	115824
20	33297337	G	T	4.60402	0.0136902	2235855
20	35219486	C	T	4.42865	0.016943	1922149
20	37601246	G	A	4.061	0.0259466	2381760
20	37839373	A	T	4.34758	0.0186572	238127
20	37986965	T	A	4.2884	0.0199999	147592
20	38479712	A	G	5.68958	0.00316788	492747
20	39657677	C	T	5.09081	0.00732445	1177965
20	44463139	G	A	3.94013	0.0296679	4805462
20	49594373	G	T	4.79966	0.0107112	5131234
20	50034019	G	A	3.85177	0.0326602	439646
20	51551273	A	G	4.0738	0.0255763	1517254
20	51595185	A	G	4.53191	0.014956	43912
20	54411286	C	T	3.69505	0.0385778	2816101
20	59967569	T	A	4.27077	0.0204156	5556283
21	16336135	G	A	4.6522	0.012897	0
21	22373409	C	A	4.44255	0.0166629	6037274
21	28337871	C	T	6.59819	0.000766616	5964462
21	28605947	A	G	4.04678	0.0263629	268076
21	45078049	G	T	4.11377	0.0244489	16472102
22	17600899	C	T	4.64568	0.013002	0
22	27210638	G	A	4.19409	0.0223087	9609739
22	29196309	G	A	6.71478	0.000630789	1985671
22	30563522	A	G	4.06653	0.0257862	1367213
22	30795893	G	A	4.97826	0.0085016	232371
22	33199116	G	T	4.36104	0.0183627	2403223
22	37215724	T	G	3.54714	0.044937	4016608
22	41755337	T	A	5.01212	0.0081311	4539613
22	41841065	C	A	4.97076	0.00858571	85728
X	17675095	A	T	3.62497	0.0414928	0
X	21818747	A	G	3.59822	0.0426517	4143652
X	24800407	A	T	4.34313	0.0187555	2981660
X	24823548	C	G	6.3342	0.00117923	23141
X	24998554	G	A	4.10058	0.0248163	175006
X	26137721	A	T	3.6098	0.0421467	1139167
X	29123632	C	T	3.65982	0.0400216	2985911
X	29976013	C	T	3.58298	0.0433234	852381
X	31151182	GC	G	3.96446	0.0288852	1175169
X	32483175	C	G	3.63192	0.0411961	1331993
X	38080165	T	A	4.90955	0.00929928	5596990
X	39092226	G	A	4.77076	0.0111123	1012061
X	41930341	G	A	4.85909	0.00992607	2838115
X	42003114	T	A	3.5058	0.0468582	72773
X	42480005	T	G	3.46145	0.0489915	476891
X	43416659	T	C	3.54596	0.0449908	936654
X	45739195	A	C	5.33555	0.00524801	2322536
X	47089297	G	A	4.78739	0.0108799	1350102
X	48759769	G	C	3.92815	0.0300599	1670472
X	68061256	T	G	4.18817	0.022461	19301487
X	68062014	T	A	3.60734	0.042254	758
X	70795324	A	G	3.89056	0.0313175	2733310
X	94929667	G	T	3.74725	0.0365167	24134343
X	96356225	T	A	3.64492	0.0406454	1426558
X	96717350	T	A	3.56352	0.0441938	361125
X	96733384	T	C	4.14304	0.0236497	16034
X	98267197	A	C	3.9387	0.0297146	1533813
X	98550027	C	A	4.31425	0.0194036	282830
X	110896158	C	A	6.97571	0.000403346	12346131
X	122370477	A	G	4.4606	0.0163054	11474319
X	122443495	T	C	4.12954	0.0240155	73018
X	123096854	A	G	4.46376	0.0162434	653359
X	124119304	A	C	3.48565	0.0478177	1022450
X	124152782	A	T	4.08223	0.025335	33478
X	127611882	T	C	3.77377	0.0355044	3459100
X	133243373	A	C	3.5591	0.0443934	5631491
X	133868774	C	T	4.15087	0.0234399	625401
X	135841990	C	T	4.53618	0.0148783	1973216
X	140031240	T	A	3.988	0.0281442	4189250
X	144779973	A	G	3.45339	0.0493875	4748733
X	147030640	G	C	3.51755	0.0463055	2250667
X	149218134	T	C	3.76001	0.0360266	2187494
X	153583847	C	G	6.07021	0.00178673	4365713

## Sheet: Table S8
Supplementary Table S8. Nine out of 11 clusters identified in Okosun et al were validated in ICGC FL cohort
regions with enriched functional mutations from Okosun et al	Validated in the ICGC FL cohort
BCL6 promoter, 5'UTR, first intron	yes
BCL7A first intron, 5' UTR, first intron	yes
chr14 break points	yes
chr2 q24 upstream of TANK and RBMS1	no
CXCR4 mutations in 5' upstream and first intron	yes
EBF1 promoter flanking 5' UTR, first intron	yes
MLLT3 intronic	no
PAX5 promoter 5'UTR, first intron	yes
RFTN1 5'UTR and first intron	yes
ZEB2 intronic	yes
BCL2 first intron, 5' UTR, first intron,break points	yes

## Sheet: Table S9
Supplementary Table S9. Potential functional mutations in PAX5 promoter and first intron in Okosun et al. and ICGC cohorts
chr	pos	ref	alt	score_integrated_8scores (IW-score N8)	p_value	inter_distance		Cohort
9	37025867	C	T	4.95774	0.00873329	0		Okosun et al.
9	37026078	G	A	4.96877	0.00860816	211		Okosun et al.
9	37026731	C	T	3.58035	0.0434405	653		Okosun et al.
9	37037489	C	G	5.92343	0.00223652	10758		Okosun et al.
9	37024739	G	A	4.19442	0.0223005	190652		ICGC
9	37025141	G	A	3.59703	0.042704	174		ICGC
9	37025227	G	C	5.74288	0.00292927	86		ICGC
9	37025342	C	T	5.31432	0.00540471	115		ICGC
9	37025358	C	T	5.44436	0.00450666	16		ICGC
9	37025360	G	A	4.87257	0.00975504	2		ICGC
9	37025361	C	T	4.96579	0.0086418	1		ICGC
9	37025557	C	T	4.02515	0.0270073	93		ICGC
9	37025565	C	T	3.6192	0.0417407	8		ICGC
9	37025571	G	A	5.09612	0.00727259	6		ICGC
9	37025597	G	C	7.68748	0.0001104	26		ICGC
9	37025636	C	T	8.41684	2.60621e-05	39		ICGC
9	37025784	G	A	3.52113	0.0461383	148		ICGC
9	37025797	G	A	3.82757	0.033522	13		ICGC
9	37025898	C	T	3.60284	0.0424498	101		ICGC
9	37025989	C	T	4.59196	0.0138953	91		ICGC
9	37026078	G	A	4.96877	0.00860816	34		ICGC
9	37026079	G	T	4.13973	0.0237389	1		ICGC
9	37026258	A	G	3.51467	0.0464404	179		ICGC
9	37026264	C	T	3.627	0.041406	6		ICGC
9	37026296	G	A	4.55859	0.0144764	32		ICGC
9	37026299	G	A	4.97755	0.00850954	3	PAX5 first intron	ICGC
9	37026319	G	A	3.62243	0.0416019	20		ICGC
9	37026333	G	C	6.76264	0.000581763	14		ICGC
9	37026350	G	A	3.71546	0.0377609	17	PAX5 promoter	ICGC
9	37026394	C	T	3.44506	0.0497991	19		ICGC
9	37026399	C	T	6.3586	0.00113394	5		ICGC
9	37026401	C	T	5.96848	0.00208862	2		ICGC
9	37026410	G	C	4.83748	0.0102056	9		ICGC
9	37026415	C	G	4.4557	0.0164017	5		ICGC
9	37026415	C	T	4.23175	0.0213611	0		ICGC
9	37026554	G	A	7.04839	0.000355167	139		ICGC
9	37026555	C	T	7.37685	0.000197011	1		ICGC
9	37026561	G	T	6.58689	0.000781115	6		ICGC
9	37026604	C	T	7.74002	9.98871e-05	43		ICGC
9	37026627	G	A	7.62087	0.000125221	23		ICGC
9	37026678	C	T	4.63077	0.0132447	51		ICGC
9	37026685	C	T	4.08988	0.0251175	7		ICGC
9	37026731	C	T	3.58035	0.0434405	22		ICGC
9	37026747	G	A	5.35169	0.00513163	2		ICGC
9	37026764	G	C	5.2908	0.00558318	17		ICGC
9	37026865	G	A	4.72037	0.0118427	101		ICGC
9	37026866	C	T	4.60285	0.0137101	1		ICGC
9	37026901	C	T	3.7235	0.0374431	35		ICGC
9	37026909	C	-	4.13173	0.0239558	8		ICGC
9	37027050	C	A	3.56996	0.0439042	141		ICGC
9	37027081	C	G	3.93309	0.0298978	31		ICGC
9	37034029	T	A	5.92264	0.00223918	6948		ICGC	aSHM target region
9	37034181	C	T	6.7897	0.000555622	152		ICGC	aSHM target region
9	37034201	G	A	8.57291	1.88448e-05	20		ICGC	aSHM target region
9	37034232	G	A	7.31535	0.00022039	31		ICGC	aSHM target region
9	37034527	G	A	6.11621	0.00166374	295		ICGC	aSHM target region
9	37034868	C	G	3.78946	0.0349165	341		ICGC	aSHM target region
9	37035417	C	T	4.38382	0.0178735	549		ICGC	aSHM target region
9	37024967	G	A	3.43173	0.0504639	228		ICGC	at the significance border line
9	37026375	C	T	3.42677	0.0507131	25		ICGC	at the significance border line
9	37025464	G	-	3.33626	0.0554342	103		ICGC	at the significance border line
9	37026044	G	A	3.33449	0.0555297	55		ICGC	at the significance border line
9	37026709	G	A	3.11029	0.0687371	24		ICGC	at the significance border line
9	37026745	G	C	3.08285	0.0705073	14		ICGC	at the significance border line
